# Supplementary material for: Synergistic antifungal effects of botanical extracts against Candida albicans
Source: PLoS One. 2026 Jan 12;21(1):e0340665. doi: 10.1371/journal.pone.0340665 (PMC12795357; doi:10.1371/journal.pone.0340665)
Supplement: S1 Table — (XLSX) [file pone.0340665.s005.xlsx]

## Sheet: Sheet1
m/z meas.	Name	Molecular Formula	Euc_AVG	F4_AVG	F5_AVG	MS/MS score	Δm/z [ppm]
461.072	Kaempferol 3-glucuronoside	C21H18O12	2567120	41756	17755	975.9	-0.588
477.067	quercetin 3-O-glucuronide	C21H18O13	1922154	51336	26821	997.6	-0.562
783.067	Camelliin A	C68H48O44	951046	4281230	11383909	906.9	-1.483
191.02	Citric acid	C6H8O7	611850	0	1440	631.8	-0.788
337.093	Coumaroyl quinic acid (isomer of 758, 759)	C16H18O8	426886	8731	3142	991.4	-0.773
353.088	Chlorogenic Acid	C16H18O9	422086	24357	8291	995.1	0.577
787.099	1,2,3,6-tetragalloylglucose	C34H28O22	420900	4580688	3404851	918.2	-1.829
469.052	Penta-O-galloyl-alpha-D-glucopyranose	C41H32O26	282009	1495296	2672107	751.9	0.356
300.999	Ellagic acid	C14H6O8	251478	1911272	599431	763.9	-0.55
431.098	Isovitexin	C21H20O10	249969	4544	2911	968.4	0.054
545.057	3-O-digalloyl-1,2,4,6-tetra-O-beta-D-galloylglucose	C48H36O30	161489	1912840	1233781		0.128
785.082	(2S,4S,5R,6S)-6-[3,4-dihydroxy-5-(3,4,5-trihydroxybenzoyl)oxybenzoyl]oxy-4,5-bis[(3,4,5-trihydroxybenzoyl)oxy]oxane-2-carboxylic acid	C34H26O22	159092	167575	4869070	996.8	-2.394
697.068	[(2R,3S,4S,5R,6S)-4,5-bis[[3,4-dihydroxy-5-(3,4,5-trihydroxybenzoyl)oxybenzoyl]oxy]-2-[[3,4-dihydroxy-5-(3,4,5-trihydroxybenzoyl)oxybenzoyl]oxymethyl]-6-(3,4,5-trihydroxybenzoyl)oxyoxan-3-yl] 3,4,5-trihydroxybenzoate	C62H44O38	129259	0	3428952		-0.862
635.089	1-O,2-O,6-O-Trigalloyl-beta-D-glucose	C27H24O18	119618	2814910	871448	939.7	-0.499
349.056	Ethyl 3,4-dihydroxy-5-[(3,4,5-trihydroxybenzoyl)oxy]benzoate	C16H14O9	90446	11575510	10032100		-0.728
285.04	Kaempferol	C15H10O6	41219	3416441	13041	838.5	-0.851
197.045	Syringic acid	C9H10O5	34211	11119417	6336930	923.3	-1.705
229.144	Dodecanedioic acid	C12H22O4	3155	21419	1744025	969.2	-1.219
783.068	Camelliatannin H	C68H48O44	917	684619	2681087	929.3	-1.187
633.073	3-[6-[(3R,4S,5R,6R)-2,5-dihydroxy-6-(hydroxymethyl)-4-(3,4,5-trihydroxybenzoyl)oxyoxan-3-yl]oxycarbonyl-2,3,4-trihydroxyphenoxy]-4,5-dihydroxybenzoic acid	C27H24O19	0	10027493	3575929		-0.291
801.078	Sanguiin H7	C34H26O23	0	3285251	2477	919.4	-1.56
