# Supplementary material for: Synergistic antifungal effects of botanical extracts against Candida albicans
Source: PLoS One. 2026 Jan 12;21(1):e0340665. doi: 10.1371/journal.pone.0340665 (PMC12795357; doi:10.1371/journal.pone.0340665)
Supplement: S1 File — (XLSX) [file pone.0340665.s006.xlsx]

## Sheet: Individual Extract MICs
T=0h raw data
Concentration (mg/mL)	A. officinarum			E. globulus			H. lupulus			H. canadensis			M. chamomilla			P. amurense			P. granatum			S. baicalensis			V. tricolor			GC	ABX
10	0.1	0.102	0.102	0.1	0.1	0.098	0.1	0.102	0.102	0.096	0.096	0.099	0.1	0.1	0.098	0.096	0.096	0.099	0.096	0.096	0.099	0.1	0.1	0.098	0.1	0.102	0.102	0.063	0.631
5	0.097	0.096	0.099	0.097	0.098	0.097	0.097	0.096	0.099	0.096	0.095	0.096	0.097	0.098	0.097	0.096	0.095	0.096	0.096	0.095	0.096	0.097	0.098	0.097	0.097	0.096	0.099	0.06	0.583
2.5	0.097	0.095	0.097	0.097	0.101	0.096	0.097	0.095	0.097	0.098	0.097	0.095	0.097	0.101	0.096	0.098	0.097	0.095	0.098	0.097	0.095	0.097	0.101	0.096	0.097	0.095	0.097	0.07	0.607
1.25	0.099	0.098	0.103	0.099	0.099	0.098	0.099	0.098	0.103	0.101	0.096	0.096	0.099	0.099	0.098	0.101	0.096	0.096	0.101	0.096	0.096	0.099	0.099	0.098	0.099	0.098	0.103	0.067	0.567
0.63	0.103	0.099	0.1	0.097	0.101	0.098	0.103	0.099	0.1	0.1	0.099	0.097	0.097	0.101	0.098	0.1	0.099	0.097	0.1	0.099	0.097	0.097	0.101	0.098	0.103	0.099	0.1	0.1	0.068
0.31	0.099	0.098	0.096	0.097	0.122	0.107	0.099	0.098	0.096	0.098	0.098	0.095	0.097	0.122	0.107	0.098	0.098	0.095	0.098	0.098	0.095	0.097	0.122	0.107	0.099	0.098	0.096	0.1	0.07
0.16	0.1	0.102	0.099	0.097	0.098	0.097	0.1	0.102	0.099	0.13	0.1	0.104	0.097	0.098	0.097	0.13	0.1	0.104	0.13	0.1	0.104	0.097	0.098	0.097	0.1	0.102	0.099	0.1	0.072
0.078	0.099	0.102	0.103	0.102	0.107	0.1	0.099	0.102	0.103	0.124	0.104	0.1	0.102	0.107	0.1	0.124	0.104	0.1	0.124	0.104	0.1	0.102	0.107	0.1	0.099	0.102	0.103	0.1	0.064
																												SC	EtOH
T=24h raw data
Concentration (mg/mL)	A. officinarum			E. globulus			H. lupulus			H. canadensis			M. chamomilla			P. amurense			P. granatum			S. baicalensis			V. tricolor			GC	ABX
10	0.107	0.121	0.165	0.114	0.189	0.127	0.407	0.421	0.425	0.141	0.117	0.113	0.614	0.589	0.587	0.331	0.217	0.213	0.171	0.197	0.153	0.114	0.189	0.107	0.807	0.821	0.865	0.674	0.096
5	0.15	0.151	0.142	0.194	0.165	0.152	0.4	0.401	0.412	0.143	0.144	0.121	0.794	0.765	0.622	0.227	0.284	0.281	0.173	0.284	0.191	0.145	0.165	0.122	0.8	0.801	0.812	0.557	0.111
2.5	0.614	0.624	0.599	0.27	0.206	0.288	0.414	0.424	0.399	0.147	0.149	0.167	0.737	0.806	0.888	0.217	0.209	0.267	0.587	0.609	0.667	0.137	0.106	0.128	0.814	0.824	0.799	0.626	0.088
1.25	0.793	0.737	0.664	0.385	0.395	0.359	0.393	0.37	0.364	0.462	0.46	0.432	0.785	0.695	0.759	0.562	0.58	0.586	0.662	0.68	0.686	0.189	0.155	0.159	0.793	0.837	0.764	0.674	0.101
0.63	0.876	0.881	0.872	0.747	0.782	0.667	0.376	0.381	0.372	0.774	0.887	0.756	0.747	0.782	0.567	0.774	0.787	0.756	0.674	0.687	0.656	0.147	0.152	0.167	0.776	0.81	0.872	0.103	0.703
0.31	0.875	0.877	0.872	0.758	0.872	0.758	0.475	0.397	0.412	0.782	0.803	0.738	0.758	0.672	0.758	0.782	0.703	0.838	0.682	0.603	0.68	0.358	0.282	0.358	0.775	0.777	0.772	0.1	0.719
0.16	0.874	0.882	0.731	0.861	0.753	0.777	0.774	0.782	0.731	0.837	0.856	0.787	0.761	0.753	0.777	0.877	0.756	0.878	0.737	0.756	0.787	0.561	0.553	0.677	0.874	0.682	0.831	0.101	0.686
0.078	0.813	0.844	0.838	0.842	0.861	0.841	0.713	0.744	0.838	0.777	0.799	0.871	0.742	0.761	0.741	0.824	0.899	0.871	0.777	0.699	0.671	0.642	0.661	0.641	0.813	0.744	0.738	0.103	0.744
																												SC	EtOH
T24h-T0h
Concentration (mg/mL)	A. officinarum			E. globulus			H. lupulus			H. canadensis			M. chamomilla			P. amurense			P. granatum			S. baicalensis			V. tricolor			GC	ABX
10	0.007	0.019	0.063	0.014	0.089	0.029	0.307	0.319	0.323	0.045	0.021	0.014	0.514	0.489	0.489	0.235	0.121	0.114	0.075	0.101	0.054	0.014	0.089	0.009	0.707	0.719	0.763	0.611	-0.535
5	0.053	0.055	0.043	0.097	0.067	0.055	0.303	0.305	0.313	0.047	0.049	0.025	0.697	0.667	0.525	0.131	0.189	0.185	0.077	0.189	0.095	0.048	0.067	0.025	0.703	0.705	0.713	0.497	-0.472
2.5	0.517	0.529	0.502	0.173	0.105	0.192	0.317	0.329	0.302	0.049	0.052	0.072	0.64	0.705	0.792	0.119	0.112	0.172	0.489	0.512	0.572	0.04	0.005	0.032	0.717	0.729	0.702	0.556	-0.519
1.25	0.694	0.639	0.561	0.286	0.296	0.261	0.294	0.272	0.261	0.361	0.364	0.336	0.686	0.596	0.661	0.461	0.484	0.49	0.561	0.584	0.59	0.09	0.056	0.061	0.694	0.739	0.661	0.607	-0.466
0.63	0.773	0.782	0.772	0.65	0.681	0.569	0.273	0.282	0.272	0.674	0.788	0.659	0.65	0.681	0.469	0.674	0.688	0.659	0.574	0.588	0.559	0.05	0.051	0.069	0.673	0.711	0.772	0.003	0.635	EtOH avg:
0.31	0.776	0.779	0.776	0.661	0.75	0.651	0.376	0.299	0.316	0.684	0.705	0.643	0.661	0.55	0.651	0.684	0.605	0.743	0.584	0.505	0.585	0.261	0.16	0.251	0.676	0.679	0.676	0	0.649	0.6445
0.16	0.774	0.78	0.632	0.764	0.655	0.68	0.674	0.68	0.632	0.707	0.756	0.683	0.664	0.655	0.68	0.747	0.656	0.774	0.607	0.656	0.683	0.464	0.455	0.58	0.774	0.58	0.732	0.001	0.614
0.078	0.714	0.742	0.735	0.74	0.754	0.741	0.614	0.642	0.735	0.653	0.695	0.771	0.64	0.654	0.641	0.7	0.795	0.771	0.653	0.595	0.571	0.54	0.554	0.541	0.714	0.642	0.635	0.003	0.68
																												SC	EtOH
Normalized with vehicle control
Concentration (mg/mL)	A. officinarum			E. globulus			H. lupulus			H. canadensis			M. chamomilla			P. amurense			P. granatum			S. baicalensis			V. tricolor			GC	ABX
10	0.989139	0.97052	0.90225	0.978278	0.861908	0.955004	0.523662	0.505043	0.498836	0.930178	0.967417	0.978278	0.202483	0.241272	0.241272	0.635376	0.812258	0.823119	0.883631	0.843289	0.916214	0.978278	0.861908	0.986036	-0.0969744	-0.115593	-0.183863	0.0519783	1.8301
5	0.917766	0.914663	0.933282	0.849496	0.896043	0.914663	0.529868	0.526765	0.514352	0.927075	0.923972	0.96121	-0.0814585	-0.0349108	0.185415	0.796742	0.706749	0.712956	0.880528	0.706749	0.852599	0.925524	0.896043	0.96121	-0.090768	-0.0938712	-0.106284	0.22886	1.73235
2.5	0.197828	0.179209	0.221102	0.731575	0.837083	0.702095	0.508146	0.489527	0.53142	0.923972	0.919317	0.888285	0.00698216	-0.0938712	-0.22886	0.815361	0.826222	0.733126	0.241272	0.205586	0.11249	0.937936	0.992242	0.950349	-0.11249	-0.131109	-0.0892164	0.137316	1.80528
1.25	-0.0768037	0.00853375	0.129558	0.556245	0.540729	0.595035	0.543832	0.577967	0.595035	0.439876	0.435221	0.478666	-0.064391	0.0752521	-0.0256012	0.284717	0.24903	0.239721	0.129558	0.0938712	0.0845617	0.860357	0.913111	0.905353	-0.0768037	-0.146625	-0.0256012	0.0581846	1.72304
0.63	-0.199379	-0.213344	-0.197828	-0.00853375	-0.056633	0.117145	0.576416	0.562452	0.577967	-0.0457719	-0.222653	-0.0224981	-0.00853375	-0.056633	0.272304	-0.0457719	-0.0674942	-0.0224981	0.109387	0.0876649	0.132661	0.92242	0.920869	0.89294	-0.0442203	-0.103181	-0.197828	0.995345	0.0147401
0.31	-0.204034	-0.208689	-0.204034	-0.0256012	-0.163693	-0.0100853	0.416602	0.536074	0.509697	-0.0612878	-0.0938712	0.00232739	-0.0256012	0.146625	-0.0100853	-0.0612878	0.0612878	-0.152832	0.0938712	0.216447	0.0923196	0.595035	0.751746	0.610551	-0.0488751	-0.0535299	-0.0488751	1	-0.00698216
0.16	-0.200931	-0.21024	0.0193949	-0.185415	-0.0162917	-0.0550815	-0.0457719	-0.0550815	0.0193949	-0.0969744	-0.173002	-0.0597362	-0.030256	-0.0162917	-0.0550815	-0.159038	-0.0178433	-0.200931	0.0581846	-0.0178433	-0.0597362	0.280062	0.294026	0.100078	-0.200931	0.100078	-0.135764	0.998448	0.0473235
0.078	-0.107836	-0.15128	-0.140419	-0.148177	-0.169899	-0.149728	0.0473235	0.00387898	-0.140419	-0.0131885	-0.0783553	-0.196276	0.00698216	-0.0147401	0.00543057	-0.0861133	-0.233514	-0.196276	-0.0131885	0.0768037	0.114042	0.162141	0.140419	0.16059	-0.107836	0.00387898	0.0147401	0.995345	-0.0550815
																												SC	EtOH
Average of 3 replicates
Concentration (mg/mL)	A. officinarum	E. globulus	H. lupulus	H. canadensis	M. chamomilla	P. amurense	P. granatum	S. baicalensis	V. tricolor	GC	ABX
10	0.953969	0.93173	0.50918	0.958624	0.228342	0.756918	0.881045	0.942074	-0.132144	0.119085	1.77269
5	0.921903	0.886734	0.523662	0.937419	0.0230153	0.738816	0.813292	0.927592	-0.0969744
2.5	0.199379	0.756918	0.509697	0.910525	-0.10525	0.79157	0.186449	0.960176	-0.110939
1.25	0.0204293	0.564003	0.572278	0.451254	-0.00491337	0.257823	0.102664	0.89294	-0.0830101
0.63	-0.203517	0.0173261	0.572278	-0.0969744	0.0690458	-0.0452547	0.109904	0.912077	-0.115076	0.997285	1.11022e-16
0.31	-0.205586	-0.0664598	0.487458	-0.0509439	0.0369796	-0.0509439	0.134213	0.652444	-0.0504267
0.16	-0.130592	-0.0855961	-0.0271528	-0.109904	-0.0338764	-0.125937	-0.00646496	0.224722	-0.0788725
0.078	-0.133178	-0.155935	-0.0297388	-0.09594	-0.000775795	-0.171968	0.059219	0.154383	-0.0297388
										SC	EtOH
