# Supplementary material for: Synergistic antifungal effects of botanical extracts against Candida albicans
Source: PLoS One. 2026 Jan 12;21(1):e0340665. doi: 10.1371/journal.pone.0340665 (PMC12795357; doi:10.1371/journal.pone.0340665)
Supplement: S2 File — (XLSX) [file pone.0340665.s007.xlsx]

## Sheet: A. officinarum + E. globulus
	T=0h															T=24h															T24h-T0h															Normalized with vehicle control
		E. globulus	5	2.5	1.25	0.625	0.3125	0.15625	0.078125	0.0390625	E. globulus	A. officinarum	GC	ABX			E. globulus	5	2.5	1.25	0.625	0.3125	0.15625	0.078125	0.0390625	E. globulus	A. officinarum	GC	ABX			E. globulus	5	2.5	1.25	0.625	0.3125	0.15625	0.078125	0.0390625	E. globulus	A. officinarum	GC	ABX			E. globulus
Replicate 1	A. officinarum	T=0H	1	2	3	4	5	6	7	8	9	10	11	12		A. officinarum	T=24H	1	2	3	4	5	6	7	8	9	10	11	12		A. officinarum	T24H-T0H	1	2	3	4	5	6	7	8	9	10	11	12		A. officinarum		1	2
	5	A	0.323	0.271	0.353	0.448	0.406	0.2	0.265	0.369	0.186	0.096	0.065	0.61		5	A	0.78	0.324	0.417	0.53	0.609	0.886	0.493	0.9	0.373	0.979	0.73	0.089		5	A	0.457	0.053	0.064	0.082	0.203	0.686	0.228	0.531	0.187	0.883	0.665	-0.521			A	0.294753	0.91821
	2.5	B	0.25	0.25	0.255	0.177	0.233	0.216	0.184	0.16	0.146	0.076	0.065	0.593		2.5	B	0.89	0.532	0.81	0.422	0.854	1.137	1.389	1.084	0.305	1.281	0.61	0.103		2.5	B	0.64	0.282	0.555	0.245	0.621	0.921	1.205	0.924	0.159	1.205	0.545	-0.49			B	0.0123457	0.564815
	1.25	C	0.266	0.214	0.202	0.16	0.168	0.155	0.112	0.105	0.195	0.071	0.065	0.619		1.25	C	0.681	0.678	0.53	0.472	0.892	1.294	1.244	1.255	0.334	1.063	0.611	0.092		1.25	C	0.415	0.464	0.328	0.312	0.724	1.139	1.132	1.15	0.139	0.992	0.546	-0.527			C	0.359568	0.283951
	0.625	D	0.308	0.266	0.166	0.125	0.093	0.083	0.076	0.074	0.079	0.068	0.066	0.591		0.625	D	0.484	0.71	0.716	0.67	0.912	1.269	1.316	1.237	0.254	1.197	0.685	0.097		0.625	D	0.176	0.444	0.55	0.545	0.819	1.186	1.24	1.163	0.175	1.129	0.619	-0.494			D	0.728395	0.314815
	0.3125	E	0.302	0.344	0.164	0.106	0.069	0.068	0.067	0.068	0.07	0.066	0.1	0.067		0.3125	E	0.471	0.658	0.716	0.533	0.72	0.26	0.264	0.207	0.314	1.131	0.106	0.661		0.3125	E	0.169	0.314	0.552	0.427	0.651	0.192	0.197	0.139	0.244	1.065	0.006	0.594		EtOH avg:	E	0.739198	0.515432
	0.15625	F	0.26	0.311	0.172	0.107	0.076	0.075	0.071	0.07	0.068	0.066	0.1	0.066		0.15625	F	0.41	0.477	0.46	0.623	1.219	1.172	1.22	1.212	0.319	0.873	0.1	0.741		0.15625	F	0.15	0.166	0.288	0.516	1.143	1.097	1.149	1.142	0.251	0.807	0	0.675		0.648	F	0.768519	0.743827
	0.078125	G	0.267	0.36	0.201	0.121	0.089	0.075	0.071	0.073	0.067	0.066	0.1	0.066		0.078125	G	0.418	0.518	0.404	0.544	0.536	0.624	0.709	0.815	0.399	0.806	0.101	0.717		0.078125	G	0.151	0.158	0.203	0.423	0.447	0.549	0.638	0.742	0.332	0.74	0.001	0.651			G	0.766975	0.756173
	0.0390625	H	0.388	0.325	0.172	0.109	0.075	0.083	0.068	0.068	0.071	0.066	0.1	0.066		0.0390625	H	0.489	0.461	0.482	0.678	0.432	0.453	0.717	0.461	0.323	0.853	0.1	0.738		0.0390625	H	0.101	0.136	0.31	0.569	0.357	0.37	0.649	0.393	0.252	0.787	0	0.672			H	0.844136	0.790123
													SC	EtOH														SC	EtOH														SC	EtOH
		E. globulus	5	2.5	1.25	0.625	0.3125	0.15625	0.078125	0.0390625	E. globulus	A. officinarum	GC	ABX			E. globulus	5	2.5	1.25	0.625	0.3125	0.15625	0.078125	0.0390625	E. globulus	A. officinarum	GC	ABX			E. globulus	5	2.5	1.25	0.625	0.3125	0.15625	0.078125	0.0390625	E. globulus	A. officinarum	GC	ABX			E. globulus
Replicate 2	A. officinarum	T=0H	1	2	3	4	5	6	7	8	9	10	11	12		A. officinarum	T=24H	1	2	3	4	5	6	7	8	9	10	11	12		A. officinarum	T24H-T0H	1	2	3	4	5	6	7	8	9	10	11	12		A. officinarum		1	2
	5	A	0.285	0.231	0.354	0.44	0.262	0.151	0.175	0.205	0.456	0.09	0.065	0.643		5	A	0.333	0.269	0.372	0.748	0.842	0.77	1.016	1.335	0.565	1.263	0.753	0.099		5	A	0.048	0.038	0.018	0.308	0.58	0.619	0.841	1.13	0.109	1.173	0.688	-0.544			A	0.931745	0.945965
	2.5	B	0.241	0.195	0.212	0.188	0.193	0.251	0.21	0.19	0.199	0.075	0.065	0.608		2.5	B	0.532	0.819	1.243	0.623	1.086	1.356	1.298	1.17	0.362	1.27	0.698	0.106		2.5	B	0.291	0.624	1.031	0.435	0.893	1.105	1.088	0.98	0.163	1.195	0.633	-0.502			B	0.586207	0.112691
	1.25	C	0.23	0.17	0.129	0.104	0.144	0.152	0.167	0.149	0.124	0.07	0.065	0.634		1.25	C	0.57	1.188	1.223	0.698	1.25	1.214	1.328	1.136	0.266	0.713	0.654	0.114		1.25	C	0.34	1.018	1.094	0.594	1.106	1.062	1.161	0.987	0.142	0.643	0.589	-0.52			C	0.51653	-0.447565
	0.625	D	0.241	0.172	0.106	0.086	0.078	0.077	0.081	0.08	0.094	0.067	0.066	0.606		0.625	D	0.477	0.731	1.103	0.512	1.201	1.281	1.232	1.241	0.244	1.088	0.698	0.101		0.625	D	0.236	0.559	0.997	0.426	1.123	1.204	1.151	1.161	0.15	1.021	0.632	-0.505			D	0.664415	0.205119
	0.3125	E	0.321	0.156	0.104	0.086	0.082	0.077	0.076	0.075	0.072	0.067	0.1	0.067		0.3125	E	0.428	0.475	0.58	0.472	0.997	0.423	0.751	0.924	0.227	0.863	0.098	0.754		0.3125	E	0.107	0.319	0.476	0.386	0.915	0.346	0.675	0.849	0.155	0.796	-0.002	0.687		EtOH avg:	E	0.847849	0.546392
	0.15625	F	0.253	0.29	0.126	0.104	0.093	0.08	0.08	0.082	0.068	0.067	0.101	0.066		0.15625	F	0.399	0.446	0.461	0.511	0.756	0.898	1.056	0.884	0.238	0.76	0.096	0.769		0.15625	F	0.146	0.156	0.335	0.407	0.663	0.818	0.976	0.802	0.17	0.693	-0.005	0.703		0.70325	F	0.792392	0.778173
	0.078125	G	0.279	0.359	0.194	0.129	0.093	0.078	0.073	0.074	0.068	0.067	0.101	0.066		0.078125	G	0.427	0.49	0.45	0.561	0.505	0.596	0.747	0.599	0.263	0.772	0.098	0.768		0.078125	G	0.148	0.131	0.256	0.432	0.412	0.518	0.674	0.525	0.195	0.705	-0.003	0.702			G	0.789549	0.813722
	0.0390625	H	0.366	0.335	0.185	0.116	0.079	0.069	0.068	0.068	0.067	0.066	0.1	0.067		0.0390625	H	0.494	0.475	0.566	0.789	0.36	0.465	0.498	0.575	0.308	0.83	0.098	0.788		0.0390625	H	0.128	0.14	0.381	0.673	0.281	0.396	0.43	0.507	0.241	0.764	-0.002	0.721			H	0.817988	0.800924
													SC	EtOH														SC	EtOH														SC	EtOH
		E. globulus	5	2.5	1.25	0.625	0.3125	0.15625	0.078125	0.0390625	E. globulus	A. officinarum	GC	ABX			E. globulus	5	2.5	1.25	0.625	0.3125	0.15625	0.078125	0.0390625	E. globulus	A. officinarum	GC	ABX			E. globulus	5	2.5	1.25	0.625	0.3125	0.15625	0.078125	0.0390625	E. globulus	A. officinarum	GC	ABX			E. globulus
Replicate 3	A. officinarum	T=0H	1	2	3	4	5	6	7	8	9	10	11	12		A. officinarum	T=24H	1	2	3	4	5	6	7	8	9	10	11	12		A. officinarum	T24H-T0H	1	2	3	4	5	6	7	8	9	10	11	12		A. officinarum		1	2
	5	A	0.275	0.253	0.251	0.28	0.197	0.182	0.162	0.18	0.173	0.093	0.065	0.674		5	A	0.339	0.277	0.261	0.365	0.322	0.23	0.197	0.402	0.365	0.997	0.67	0.104		5	A	0.064	0.024	0.01	0.085	0.125	0.048	0.035	0.222	0.192	0.904	0.605	-0.57			A	0.895211	0.960704
	2.5	B	0.231	0.195	0.209	0.188	0.14	0.141	0.152	0.145	0.126	0.077	0.067	0.671		2.5	B	0.816	1.057	0.462	0.422	0.942	0.997	1.213	1.171	0.291	1.277	0.698	0.139		2.5	B	0.585	0.862	0.253	0.234	0.802	0.856	1.061	1.026	0.165	1.2	0.631	-0.532			B	0.0421613	-0.411379
	1.25	C	0.251	0.184	0.15	0.105	0.09	0.087	0.079	0.081	0.163	0.071	0.066	0.653		1.25	C	0.56	1.286	1.355	0.532	1.249	1.269	1.242	1.274	0.337	1.155	0.742	0.139		1.25	C	0.309	1.102	1.205	0.427	1.159	1.182	1.163	1.193	0.174	1.084	0.676	-0.514			C	0.494065	-0.804339
	0.625	D	0.257	0.22	0.116	0.089	0.079	0.071	0.071	0.071	0.089	0.07	0.065	0.671		0.625	D	0.532	0.851	0.996	0.433	1.194	1.264	1.222	1.231	0.216	1	0.624	0.127		0.625	D	0.275	0.631	0.88	0.344	1.115	1.193	1.151	1.16	0.127	0.93	0.559	-0.544			D	0.549734	-0.033156
	0.3125	E	0.295	0.266	0.106	0.085	0.076	0.073	0.072	0.072	0.073	0.07	0.1	0.069		0.3125	E	0.446	0.557	0.64	0.423	1.015	0.961	0.93	0.732	0.206	0.778	0.098	0.675		0.3125	E	0.151	0.291	0.534	0.338	0.939	0.888	0.858	0.66	0.133	0.708	-0.002	0.606		EtOH avg:	E	0.752763	0.523537
	0.15625	F	0.279	0.286	0.117	0.087	0.079	0.074	0.073	0.072	0.07	0.068	0.101	0.068		0.15625	F	0.432	0.475	0.378	0.63	1.091	0.765	0.643	0.424	0.218	0.832	0.097	0.669		0.15625	F	0.153	0.189	0.261	0.543	1.012	0.691	0.57	0.352	0.148	0.764	-0.004	0.601		0.61075	F	0.749488	0.690544
	0.078125	G	0.3	0.349	0.19	0.115	0.09	0.077	0.073	0.073	0.07	0.068	0.101	0.068		0.078125	G	0.433	0.483	0.413	0.935	0.44	0.493	0.564	0.457	0.146	0.821	0.098	0.633		0.078125	G	0.133	0.134	0.223	0.82	0.35	0.416	0.491	0.384	0.076	0.753	-0.003	0.565			G	0.782235	0.780598
	0.0390625	H	0.391	0.323	0.181	0.127	0.082	0.073	0.071	0.069	0.069	0.068	0.101	0.073		0.0390625	H	0.553	0.449	0.759	0.746	0.323	0.369	0.311	0.231	0.163	0.808	0.101	0.744		0.0390625	H	0.162	0.126	0.578	0.619	0.241	0.296	0.24	0.162	0.094	0.74	0	0.671			H	0.734752	0.793696
													SC	EtOH														SC	EtOH														SC	EtOH
[truncated: 24 more columns]

## Sheet: A. officinarum + H. canadensis
	T=0h															T=24h															T24h-T0h															Normalized with vehicle control
		H. canadensis	2.5	1.25	0.625	0.3125	0.15625	0.078125	0.0390625	0.0195312	H. canadensis	A. officinarum	GC	ABX			H. canadensis	2.5	1.25	0.625	0.3125	0.15625	0.078125	0.0390625	0.0195312	H. canadensis	A. officinarum	GC	ABX			H. canadensis	2.5	1.25	0.625	0.3125	0.15625	0.078125	0.0390625	0.0195312	H. canadensis	A. officinarum	GC	ABX			H. canadensis
Replicate 1	A. officinarum	T=0h	1	2	3	4	5	6	7	8	9	10	11	12		A. officinarum	T=24h	1	2	3	4	5	6	7	8	9	10	11	12		A. officinarum	T24h-T0h	1	2	3	4	5	6	7	8	9	10	11	12		A. officinarum		1	2
	5	A	0.182	0.159	0.138	0.126	0.129	0.125	0.131	0.121	0.106	0.096	0.066	0.988		5	A	0.179	0.152	0.131	0.113	0.131	0.287	0.482	0.511	0.115	0.094	0.743	0.099		5	A	-0.003	-0.007	-0.007	-0.013	0.002	0.162	0.351	0.39	0.009	-0.002	0.677	-0.889			A	1.00378	1.00882
	2.5	B	0.142	0.132	0.099	0.1	0.091	0.085	0.087	0.085	0.08	0.081	0.067	0.985		2.5	B	0.143	0.129	0.095	0.173	0.108	0.291	0.482	0.486	0.087	0.077	0.8	0.077		2.5	B	0.001	-0.003	-0.004	0.073	0.017	0.206	0.395	0.401	0.007	-0.004	0.733	-0.908			B	0.998739	1.00378
	1.25	C	0.132	0.1	0.079	0.077	0.075	0.073	0.073	0.072	0.072	0.07	0.066	0.953		1.25	C	0.143	0.1	0.083	0.128	0.111	0.345	0.529	0.55	0.682	0.705	0.732	0.081		1.25	C	0.011	0	0.004	0.051	0.036	0.272	0.456	0.478	0.61	0.635	0.666	-0.872			C	0.986133	1
	0.625	D	0.106	0.087	0.076	0.072	0.071	0.074	0.07	0.069	0.07	0.068	0.067	0.992		0.625	D	0.108	0.086	0.1	0.109	0.096	0.328	1.088	1.063	1.006	1.07	0.843	0.075		0.625	D	0.002	-0.001	0.024	0.037	0.025	0.254	0.891	0.994	0.936	1.002	0.776	-0.917			D	0.997479	1.00126
	0.3125	E	0.106	0.087	0.08	0.071	0.07	0.069	0.068	0.067	0.069	0.067	0.102	0.067		0.3125	E	0.107	0.088	0.175	0.096	0.142	0.319	1.116	1.116	0.993	1.106	0.094	0.844		0.3125	E	0.001	0.001	0.095	0.025	0.072	0.25	0.722	1.049	0.924	1.039	-0.008	0.777		EtOH avg:	E	0.998739	0.998739
	0.15625	F	0.097	0.082	0.079	0.071	0.069	0.068	0.066	0.066	0.067	0.067	0.101	0.066		0.15625	F	0.1	0.188	0.154	0.141	0.135	0.368	1.083	1.097	0.935	1.037	0.093	0.951		0.15625	F	0.003	0.106	0.075	0.07	0.066	0.3	0.912	1.031	0.868	0.97	-0.008	0.885		0.79325	F	0.996218	0.866373
	0.078125	G	0.099	0.081	0.072	0.076	0.069	0.067	0.067	0.066	0.067	0.066	0.101	0.066		0.078125	G	0.102	0.201	0.147	0.149	0.149	0.402	0.976	0.995	0.844	0.921	0.094	0.861		0.078125	G	0.003	0.12	0.075	0.073	0.08	0.335	0.883	0.929	0.777	0.855	-0.007	0.795			G	0.996218	0.848724
	0.0390625	H	0.098	0.079	0.073	0.069	0.068	0.068	0.067	0.07	0.067	0.066	0.1	0.066		0.0390625	H	0.099	0.201	0.084	0.548	0.56	0.592	0.95	0.968	0.973	0.945	0.095	0.782		0.0390625	H	0.001	0.122	0.011	0.479	0.492	0.524	0.883	0.898	0.906	0.879	-0.005	0.716			H	0.998739	0.846202
													SC	EtOH														SC	EtOH														SC	EtOH
		H. canadensis	2.5	1.25	0.625	0.3125	0.15625	0.078125	0.0390625	0.0195312	H. canadensis	A. officinarum	GC	ABX			H. canadensis	2.5	1.25	0.625	0.3125	0.15625	0.078125	0.0390625	0.0195312	H. canadensis	A. officinarum	GC	ABX			H. canadensis	2.5	1.25	0.625	0.3125	0.15625	0.078125	0.0390625	0.0195312	H. canadensis	A. officinarum	GC	ABX			H. canadensis
Replicate 2	A. officinarum	T=0h	1	2	3	4	5	6	7	8	9	10	11	12		A. officinarum	T=24h	1	2	3	4	5	6	7	8	9	10	11	12		A. officinarum	T24h-T0h	1	2	3	4	5	6	7	8	9	10	11	12		A. officinarum		1	2
	5	A	0.169	0.149	0.134	0.124	0.122	0.129	0.136	0.149	0.1	0.098	0.068	1.025		5	A	0.198	0.154	0.13	0.111	0.134	0.299	0.729	0.643	0.115	0.096	0.739	0.094		5	A	0.029	0.005	-0.004	-0.013	0.012	0.17	0.593	0.494	0.015	-0.002	0.671	-0.931			A	0.966396	0.994206
	2.5	B	0.138	0.125	0.102	0.097	0.095	0.087	0.091	0.09	0.078	0.079	0.066	0.969		2.5	B	0.142	0.126	0.099	0.083	0.127	0.212	0.746	0.839	0.089	0.077	0.902	0.075		2.5	B	0.004	0.001	-0.003	-0.014	0.032	0.125	0.655	0.749	0.011	-0.002	0.836	-0.894			B	0.995365	0.998841
	1.25	C	0.12	0.098	0.082	0.075	0.074	0.074	0.072	0.073	0.072	0.07	0.066	0.942		1.25	C	0.125	0.099	0.096	0.192	0.109	0.343	0.958	0.897	0.916	0.581	0.85	0.085		1.25	C	0.005	0.001	0.014	0.117	0.035	0.269	0.716	0.824	0.844	0.511	0.784	-0.857			C	0.994206	0.998841
	0.625	D	0.11	0.087	0.077	0.072	0.07	0.071	0.07	0.068	0.07	0.068	0.066	0.973		0.625	D	0.11	0.089	0.119	0.223	0.083	0.492	1.105	1.138	1.104	1.114	0.839	0.085		0.625	D	0	0.002	0.042	0.151	0.013	0.421	0.841	1.07	1.034	1.046	0.773	-0.888			D	1	0.997683
	0.3125	E	0.107	0.085	0.075	0.071	0.07	0.069	0.068	0.067	0.068	0.067	0.101	0.068		0.3125	E	0.108	0.092	0.122	0.191	0.067	0.319	1.172	1.107	0.972	1.126	0.093	0.954		0.3125	E	0.001	0.007	0.047	0.12	-0.003	0.25	0.752	1.04	0.904	1.059	-0.008	0.886		EtOH avg:	E	0.998841	0.991889
	0.15625	F	0.107	0.081	0.074	0.071	0.069	0.068	0.066	0.067	0.067	0.066	0.1	0.068		0.15625	F	0.19	0.156	0.155	0.197	0.174	0.311	1.137	1.117	1.019	1.077	0.093	0.916		0.15625	F	0.083	0.075	0.081	0.126	0.105	0.243	0.802	1.05	0.952	1.011	-0.007	0.848		0.863	F	0.903824	0.913094
	0.078125	G	0.097	0.087	0.073	0.069	0.071	0.067	0.066	0.069	0.066	0.067	0.1	0.066		0.078125	G	0.16	0.09	0.12	0.129	0.115	0.354	1.131	1.111	1.04	0.995	0.095	0.923		0.078125	G	0.063	0.003	0.047	0.06	0.044	0.287	0.824	1.042	0.974	0.928	-0.005	0.857			G	0.926999	0.996524
	0.0390625	H	0.103	0.083	0.074	0.069	0.067	0.068	0.067	0.067	0.066	0.066	0.1	0.067		0.0390625	H	0.183	0.167	0.338	1.017	0.662	0.459	1.057	1.106	0.998	1.025	0.094	0.928		0.0390625	H	0.08	0.084	0.264	0.948	0.595	0.391	0.99	1.039	0.932	0.959	-0.006	0.861			H	0.9073	0.902665
													SC	EtOH														SC	EtOH														SC	EtOH
		H. canadensis	2.5	1.25	0.625	0.3125	0.15625	0.078125	0.0390625	0.0195312	H. canadensis	A. officinarum	GC	ABX			H. canadensis	2.5	1.25	0.625	0.3125	0.15625	0.078125	0.0390625	0.0195312	H. canadensis	A. officinarum	GC	ABX			H. canadensis	2.5	1.25	0.625	0.3125	0.15625	0.078125	0.0390625	0.0195312	H. canadensis	A. officinarum	GC	ABX			H. canadensis
Replicate 3	A. officinarum	T=0h	1	2	3	4	5	6	7	8	9	10	11	12		A. officinarum	T=24h	1	2	3	4	5	6	7	8	9	10	11	12		A. officinarum	T24h-T0h	1	2	3	4	5	6	7	8	9	10	11	12		A. officinarum		1	2
	5	A	0.174	0.164	0.132	0.127	0.129	0.132	0.126	0.128	0.101	0.101	0.065	0.953		5	A	0.548	0.147	0.124	0.112	0.129	0.319	0.632	0.711	0.11	0.096	0.833	0.081		5	A	0.374	-0.017	-0.008	-0.015	0	0.187	0.506	0.583	0.009	-0.005	0.768	-0.872			A	0.546529	1.02061
	2.5	B	0.143	0.131	0.121	0.102	0.097	0.097	0.091	0.088	0.078	0.078	0.066	0.904		2.5	B	0.164	0.133	0.114	0.099	0.085	0.282	0.691	0.749	0.094	0.077	0.911	0.092		2.5	B	0.021	0.002	-0.007	-0.003	-0.012	0.185	0.6	0.661	0.016	-0.001	0.845	-0.812			B	0.974538	0.997575
	1.25	C	0.123	0.11	0.085	0.081	0.079	0.077	0.074	0.073	0.072	0.071	0.066	0.933		1.25	C	0.13	0.115	0.092	0.127	0.067	0.291	0.748	0.964	0.911	0.85	0.901	0.079		1.25	C	0.007	0.005	0.007	0.046	-0.012	0.214	0.674	0.891	0.839	0.779	0.835	-0.854			C	0.991513	0.993938
	0.625	D	0.11	0.088	0.076	0.074	0.075	0.072	0.069	0.069	0.069	0.068	0.066	0.932		0.625	D	0.117	0.095	0.156	0.166	0.169	0.395	1.12	1.136	1.052	1.082	0.849	0.088		0.625	D	0.007	0.007	0.08	0.092	0.094	0.323	0.689	1.067	0.983	1.014	0.783	-0.844			D	0.991513	0.991513
	0.3125	E	0.106	0.09	0.075	0.071	0.07	0.068	0.068	0.067	0.068	0.066	0.1	0.066		0.3125	E	0.111	0.095	0.136	0.109	0.195	0.351	1.17	1.13	1.12	1.156	0.092	0.812		0.3125	E	0.005	0.005	0.061	0.038	0.125	0.283	0.743	1.063	1.052	1.09	-0.008	0.746		EtOH avg:	E	0.993938	0.993938
	0.15625	F	0.1	0.079	0.073	0.07	0.069	0.067	0.067	0.066	0.066	0.066	0.1	0.066		0.15625	F	0.173	0.148	0.159	0.133	0.142	0.341	1.167	1.123	0.948	1.095	0.092	0.91		0.15625	F	0.073	0.069	0.086	0.063	0.073	0.274	0.694	1.057	0.882	1.029	-0.008	0.844		0.82475	F	0.911488	0.916338
	0.078125	G	0.099	0.081	0.072	0.069	0.067	0.067	0.066	0.066	0.066	0.065	0.1	0.066		0.078125	G	0.234	0.156	0.157	0.182	0.12	0.534	1.104	1.068	0.974	1.017	0.093	0.925		0.078125	G	0.135	0.075	0.085	0.113	0.053	0.467	0.755	1.002	0.908	0.952	-0.007	0.859			G	0.836314	0.909063
	0.0390625	H	0.102	0.079	0.072	0.069	0.068	0.067	0.066	0.067	0.066	0.065	0.1	0.066		0.0390625	H	0.181	0.204	0.127	0.422	0.415	0.626	1.041	1.009	0.944	0.927	0.093	0.916		0.0390625	H	0.079	0.125	0.055	0.353	0.347	0.559	0.975	0.942	0.878	0.862	-0.007	0.85			H	0.904213	0.848439
													SC	EtOH														SC	EtOH														SC	EtOH
[truncated: 24 more columns]

## Sheet: A. officinarum + P. amurense
	T=0h															T=24h															T24h-T0h															Normalized with vehicle control
		A. officinarum	5	2.5	1.25	0.625	0.3125	0.15625	0.078125	0.0390625	P. amurense	A. officinarum	GC	ABX			A. officinarum	5	2.5	1.25	0.625	0.3125	0.15625	0.078125	0.0390625	P. amurense	A. officinarum	GC	ABX			A. officinarum	5	2.5	1.25	0.625	0.3125	0.15625	0.078125	0.0390625	P. amurense	A. officinarum	GC	ABX			A. officinarum
Replicate 1	P. amurense	T=0H	1	2	3	4	5	6	7	8	9	10	11	12		P. amurense	T=24H	1	2	3	4	5	6	7	8	9	10	11	12		P. amurense	T24H-T0H	1	2	3	4	5	6	7	8	9	10	11	12		P. amurense		1	2
	20	A	0.318	0.282	0.351	0.425	0.398	0.211	0.276	0.371	0.191	0.102	0.065	0.61		20	A	0.375	0.371	0.672	0.681	0.793	0.883	0.719	0.902	0.115	0.228	0.73	0.089		20	A	0.057	0.089	0.321	0.256	0.395	0.672	0.443	0.531	-0.076	0.126	0.665	-0.521			A	0.915084	0.867412
	10	B	0.283	0.24	0.245	0.184	0.245	0.185	0.162	0.158	0.13	0.072	0.065	0.593		10	B	0.623	0.502	0.655	0.45	0.75	1.114	1.241	1.244	0.097	1.039	0.61	0.103		10	B	0.34	0.262	0.41	0.266	0.505	0.929	1.079	1.086	-0.033	0.967	0.545	-0.49			B	0.493482	0.609683
	5	C	0.256	0.198	0.211	0.171	0.149	0.168	0.128	0.097	0.191	0.078	0.065	0.619		5	C	0.671	0.642	0.479	0.42	1.019	1.407	1.129	1.439	0.655	0.471	0.611	0.092		5	C	0.415	0.444	0.268	0.249	0.87	1.239	1.001	1.342	0.464	0.393	0.546	-0.527			C	0.38175	0.338547
	2.5	D	0.293	0.287	0.146	0.12	0.096	0.071	0.083	0.072	0.089	0.071	0.066	0.591		2.5	D	0.55	0.764	0.573	0.573	0.814	1.169	1.468	1.397	0.97	0.66	0.685	0.097		2.5	D	0.257	0.477	0.427	0.453	0.718	1.098	1.385	1.325	0.881	0.589	0.619	-0.494			D	0.617132	0.289385
	1.25	E	0.321	0.374	0.15	0.108	0.072	0.064	0.07	0.075	0.062	0.062	0.1	0.067		1.25	E	0.498	0.692	0.619	0.56	0.656	0.267	0.268	0.234	0.864	1.009	0.101	0.771		1.25	E	0.177	0.318	0.469	0.452	0.584	0.203	0.198	0.159	0.802	0.947	0.001	0.704		EtOH avg:	E	0.736313	0.526257
	0.625	F	0.265	0.348	0.196	0.114	0.069	0.064	0.066	0.074	0.077	0.061	0.1	0.066		0.625	F	0.891	0.637	0.588	0.801	1.185	1.025	1.284	1.228	0.955	0.91	0.1	0.733		0.625	F	0.626	0.289	0.392	0.687	1.116	0.961	1.218	1.154	0.878	0.849	0	0.667		0.67125	F	0.0674115	0.56946
	0.3125	G	0.259	0.386	0.23	0.117	0.091	0.08	0.075	0.065	0.077	0.074	0.1	0.066		0.3125	G	0.781	0.763	0.609	0.836	0.611	0.549	0.752	0.7	0.767	0.853	0.101	0.704		0.3125	G	0.522	0.377	0.379	0.719	0.52	0.469	0.677	0.635	0.69	0.779	0.001	0.638			G	0.222346	0.438361
	0.15625	H	0.338	0.349	0.195	0.124	0.08	0.088	0.077	0.067	0.061	0.057	0.1	0.066		0.15625	H	0.888	0.808	0.532	0.76	0.377	0.432	0.813	0.406	1.028	0.777	0.1	0.742		0.15625	H	0.55	0.459	0.337	0.636	0.297	0.344	0.736	0.339	0.967	0.72	0	0.676			H	0.180633	0.316201
													SC	EtOH														SC	EtOH														SC	EtOH
		A. officinarum	5	2.5	1.25	0.625	0.3125	0.15625	0.078125	0.0390625	P. amurense	A. officinarum	GC	ABX			A. officinarum	5	2.5	1.25	0.625	0.3125	0.15625	0.078125	0.0390625	P. amurense	A. officinarum	GC	ABX			A. officinarum	5	2.5	1.25	0.625	0.3125	0.15625	0.078125	0.0390625	P. amurense	A. officinarum	GC	ABX			A. officinarum
Replicate 2	P. amurense	T=0H	1	2	3	4	5	6	7	8	9	10	11	12		P. amurense	T=24H	1	2	3	4	5	6	7	8	9	10	11	12		P. amurense	T24H-T0H	1	2	3	4	5	6	7	8	9	10	11	12		P. amurense		1	2
	20	A	0.278	0.222	0.344	0.429	0.229	0.156	0.153	0.202	0.388	0.1	0.065	0.643		20	A	0.304	0.297	0.4	0.82	0.781	0.85	1.053	1.19	0.121	0.277	0.753	0.099		20	A	0.026	0.075	0.056	0.391	0.552	0.694	0.9	0.988	-0.267	0.177	0.688	-0.544			A	0.962099	0.890671
	10	B	0.211	0.217	0.214	0.191	0.171	0.2822	0.229	0.196	0.21	0.069	0.065	0.608		10	B	0.483	0.733	0.747	0.683	0.929	1.234	1.194	1.142	0.083	0.408	0.698	0.106		10	B	0.272	0.516	0.533	0.492	0.758	0.9518	0.965	0.946	-0.127	0.339	0.633	-0.502			B	0.603499	0.247813
	5	C	0.235	0.159	0.147	0.109	0.138	0.155	0.178	0.154	0.108	0.071	0.065	0.634		5	C	0.577	1.29	0.647	0.768	1.095	1.125	1.465	1.18	1	0.529	0.654	0.114		5	C	0.342	1.131	0.5	0.659	0.957	0.97	1.287	1.026	0.892	0.458	0.589	-0.52			C	0.501458	-0.648688
	2.5	D	0.25	0.192	0.107	0.093	0.068	0.085	0.071	0.087	0.104	0.057	0.066	0.606		2.5	D	0.457	0.698	0.99	0.55	1.289	1.103	1.1089	1.27	0.962	0.723	0.698	0.101		2.5	D	0.207	0.506	0.883	0.457	1.221	1.018	1.0379	1.183	0.858	0.666	0.632	-0.505			D	0.698251	0.262391
	1.25	E	0.336	0.165	0.111	0.081	0.083	0.081	0.078	0.084	0.077	0.074	0.1	0.067		1.25	E	0.482	0.458	0.653	0.534	1.123	0.439	0.859	0.913	1.061	0.852	0.1	0.732		1.25	E	0.146	0.293	0.542	0.453	1.04	0.358	0.781	0.829	0.984	0.778	0	0.665		EtOH avg:	E	0.787172	0.572886
	0.625	F	0.236	0.282	0.138	0.092	0.09	0.088	0.078	0.085	0.073	0.076	0.101	0.066		0.625	F	0.53	0.683	0.517	0.758	0.717	1.005	1.086	0.871	1.003	0.641	0.096	0.74		0.625	F	0.294	0.401	0.379	0.666	0.627	0.917	1.008	0.786	0.93	0.565	-0.005	0.674		0.686	F	0.571429	0.415452
	0.3125	G	0.271	0.367	0.217	0.121	0.086	0.084	0.081	0.071	0.063	0.075	0.101	0.066		0.3125	G	0.642	0.703	0.585	0.881	0.442	0.607	0.653	0.514	1.02	0.768	0.101	0.743		0.3125	G	0.371	0.336	0.368	0.76	0.356	0.523	0.572	0.443	0.957	0.693	0	0.677			G	0.459184	0.510204
	0.15625	H	0.398	0.365	0.17	0.131	0.0814	0.059	0.065	0.058	0.06	0.057	0.1	0.067		0.15625	H	0.717	0.753	0.573	0.745	0.306	0.481	0.484	0.598	1.051	0.956	0.097	0.795		0.15625	H	0.319	0.388	0.403	0.614	0.2246	0.422	0.419	0.54	0.991	0.899	-0.003	0.728			H	0.534985	0.434402
													SC	EtOH														SC	EtOH														SC	EtOH
		A. officinarum	5	2.5	1.25	0.625	0.3125	0.15625	0.078125	0.0390625	P. amurense	A. officinarum	GC	ABX			A. officinarum	5	2.5	1.25	0.625	0.3125	0.15625	0.078125	0.0390625	P. amurense	A. officinarum	GC	ABX			A. officinarum	5	2.5	1.25	0.625	0.3125	0.15625	0.078125	0.0390625	P. amurense	A. officinarum	GC	ABX			A. officinarum
Replicate 3	P. amurense	T=0H	1	2	3	4	5	6	7	8	9	10	11	12		P. amurense	T=24H	1	2	3	4	5	6	7	8	9	10	11	12		P. amurense	T24H-T0H	1	2	3	4	5	6	7	8	9	10	11	12		P. amurense		1	2
	20	A	0.274	0.273	0.287	0.241	0.211	0.203	0.154	0.155	0.164	0.085	0.065	0.674		20	A	0.306	0.307	0.222	0.722	0.863	0.912	0.944	0.891	0.101	0.14	0.67	0.104		20	A	0.032	0.034	-0.065	0.481	0.652	0.709	0.79	0.736	-0.063	0.055	0.605	-0.57			A	0.94784	0.94458
	10	B	0.263	0.223	0.19	0.166	0.153	0.159	0.171	0.1419	0.119	0.075	0.067	0.671		10	B	0.633	1.191	0.501	0.416	0.837	0.92	1.078	1.078	0.086	0.678	0.698	0.139		10	B	0.37	0.968	0.311	0.25	0.684	0.761	0.907	0.9361	-0.033	0.603	0.631	-0.532			B	0.396903	-0.577832
	5	C	0.224	0.203	0.143	0.099	0.098	0.096	0.083	0.088	0.144	0.065	0.066	0.653		5	C	0.485	1.475	0.702	0.585	1.199	1.292	1.417	1.288	1.038	0.51	0.742	0.139		5	C	0.261	1.272	0.559	0.486	1.101	1.196	1.334	1.2	0.894	0.445	0.676	-0.514			C	0.574572	-1.07335
	2.5	D	0.27	0.204	0.121	0.094	0.083	0.064	0.075	0.063	0.083	0.077	0.065	0.671		2.5	D	0.454	0.733	0.892	0.41	1.335	1.371	1.286	1.11	1.174	0.718	0.624	0.127		2.5	D	0.184	0.529	0.771	0.316	1.252	1.307	1.211	1.047	1.091	0.641	0.559	-0.544			D	0.700081	0.137734
	1.25	E	0.302	0.275	0.121	0.079	0.07	0.083	0.07	0.063	0.065	0.061	0.1	0.069		1.25	E	0.381	0.549	0.598	0.387	1.069	0.87	1.05	0.689	1.232	0.668	0.097	0.713		1.25	E	0.079	0.274	0.477	0.308	0.999	0.787	0.98	0.626	1.167	0.607	-0.003	0.644		EtOH avg:	E	0.871231	0.553382
	0.625	F	0.302	0.257	0.105	0.075	0.068	0.067	0.069	0.062	0.07	0.058	0.101	0.068		0.625	F	0.558	0.688	0.473	0.714	1.167	0.863	0.671	0.366	0.938	0.72	0.097	0.646		0.625	F	0.256	0.431	0.368	0.639	1.099	0.796	0.602	0.304	0.868	0.662	-0.004	0.578		0.6135	F	0.582722	0.297474
	0.3125	G	0.281	0.333	0.186	0.106	0.092	0.07	0.077	0.063	0.066	0.077	0.101	0.068		0.3125	G	0.614	0.736	0.506	1.001	0.487	0.532	0.495	0.438	1.047	0.858	0.1	0.629		0.3125	G	0.333	0.403	0.32	0.895	0.395	0.462	0.418	0.375	0.981	0.781	-0.001	0.561			G	0.457213	0.343113
	0.15625	H	0.427	0.345	0.174	0.122	0.079	0.066	0.071	0.071	0.07	0.07	0.101	0.073		0.15625	H	0.722	0.856	0.856	0.811	0.347	0.375	0.341	0.206	0.926	0.708	0.1	0.744		0.15625	H	0.295	0.511	0.682	0.689	0.268	0.309	0.27	0.135	0.856	0.638	-0.001	0.671			H	0.519152	0.167074
													SC	EtOH														SC	EtOH														SC	EtOH
[truncated: 24 more columns]

## Sheet: A. officinarum + P. granatum
	T=0h															T=24h															T24h-T0h																Normalized with Vehicle control
		A. officinarum	5	2.5	1.25	0.625	0.3125	0.15625	0.078125	0.0390625	A. officinarum	P. granatum	GC	ABX			A. officinarum	5	2.5	1.25	0.625	0.3125	0.15625	0.078125	0.0390625	A. officinarum	P. granatum	GC	ABX			A. officinarum	5	2.5	1.25	0.625	0.3125	0.15625	0.078125	0.0390625	A. officinarum	P. granatum	GC	ABX				A. officinarum
Replicate 1	P. granatum	T=0H	1	2	3	4	5	6	7	8	9	10	11	12		P. granatum	T=24H	1	2	3	4	5	6	7	8	9	10	11	12		P. granatum	T24H-T0H	1	2	3	4	5	6	7	8	9	10	11	12		P. granatum		1	2
	10	A	0.396	0.303	0.303	0.329	0.317	0.308	0.307	0.322	0.161	0.401	0.07	0.662		10	A	0.63	0.572	0.612	0.792	0.842	0.844	0.868	0.876	0.157	0.903	0.94	0.306		10	A	0.234	0.269	0.309	0.463	0.525	0.536	0.561	0.554	-0.004	0.502	0.87	-0.356			A	0.7075	0.66375
	5	B	0.242	0.233	0.205	0.185	0.206	0.192	0.197	0.227	0.143	0.336	0.071	0.632		5	B	0.416	0.401	0.392	0.448	0.585	0.583	0.59	0.672	0.751	0.689	0.806	0.244		5	B	0.174	0.168	0.187	0.263	0.379	0.391	0.393	0.445	0.608	0.353	0.735	-0.388			B	0.7825	0.79
	2.5	C	0.204	0.18	0.127	0.126	0.142	0.157	0.174	0.146	0.086	0.162	0.069	0.555		2.5	C	0.309	0.281	0.243	0.34	0.451	0.447	0.478	0.673	1.198	0.358	0.928	0.313		2.5	C	0.105	0.101	0.116	0.214	0.309	0.29	0.304	0.527	1.112	0.196	0.859	-0.242			C	0.86875	0.87375
	1.25	D	0.188	0.132	0.098	0.096	0.107	0.125	0.077	0.074	0.076	0.11	0.07	0.597		1.25	D	0.241	0.215	0.247	0.842	0.446	0.379	0.171	0.633	1.226	0.267	0.94	0.318		1.25	D	0.053	0.083	0.149	0.746	0.339	0.254	0.094	0.559	1.15	0.157	0.87	-0.279			D	0.93375	0.89625
	0.625	E	0.149	0.103	0.087	0.084	0.086	0.088	0.085	0.085	0.071	0.082	0.104	0.105		0.625	E	0.174	0.451	1.42	0.869	0.606	0.408	0.427	0.591	1.235	0.239	1.062	0.917		0.625	E	0.025	0.348	1.333	0.785	0.52	0.32	0.342	0.506	1.164	0.157	0.958	0.812		EtOH avg	E	0.96875	0.565
	0.3125	F	0.115	0.091	0.08	0.077	0.077	0.077	0.076	0.076	0.069	0.075	0.104	0.104		0.3125	F	0.13	1.673	1.376	1.278	1.116	0.663	0.291	0.437	1.09	0.174	1.055	0.827		0.3125	F	0.015	1.582	1.296	1.201	1.039	0.586	0.215	0.361	1.021	0.099	0.951	0.723		0.8	F	0.98125	-0.9775
	0.15625	G	0.097	0.131	0.091	0.084	0.077	0.075	0.073	0.073	0.068	0.073	0.105	0.105		0.15625	G	0.105	0.136	0.571	1.231	0.957	0.403	0.246	0.792	0.866	0.159	1.087	0.906		0.15625	G	0.008	0.005	0.48	1.147	0.88	0.328	0.173	0.719	0.798	0.086	0.982	0.801			G	0.99	0.99375
	0.078125	H	0.114	0.173	0.091	0.083	0.078	0.074	0.072	0.072	0.067	0.071	0.103	0.105		0.078125	H	0.119	0.167	0.119	1.262	1.139	0.556	0.177	0.892	0.872	0.145	1.1	0.969		0.078125	H	0.005	-0.006	0.028	1.179	1.061	0.482	0.105	0.82	0.805	0.074	0.997	0.864			H	0.99375	1.0075
													SC	EtOH														SC	EtOH														SC	EtOH
		A. officinarum	5	2.5	1.25	0.625	0.3125	0.15625	0.078125	0.0390625	A. officinarum	P. granatum	GC	ABX			A. officinarum	5	2.5	1.25	0.625	0.3125	0.15625	0.078125	0.0390625	A. officinarum	P. granatum	GC	ABX			A. officinarum	5	2.5	1.25	0.625	0.3125	0.15625	0.078125	0.0390625	A. officinarum	P. granatum	GC	ABX				A. officinarum
Replicate 2	P. granatum	T=0H	1	2	3	4	5	6	7	8	9	10	11	12		P. granatum	T=24H	1	2	3	4	5	6	7	8	9	10	11	12		P. granatum	T24H-T0H	1	2	3	4	5	6	7	8	9	10	11	12		P. granatum		1	2
	10	A	0.32	0.268	0.287	0.312	0.336	0.339	0.363	0.372	0.279	0.475	0.067	0.393		10	A	0.565	0.545	0.581	0.692	0.815	0.847	0.875	0.855	0.253	0.934	0.914	0.184		10	A	0.245	0.277	0.294	0.38	0.479	0.508	0.512	0.483	-0.026	0.459	0.847	-0.209			A	0.728907	0.693499
	5	B	0.234	0.223	0.213	0.194	0.209	0.219	0.214	0.198	0.118	0.293	0.067	0.381		5	B	0.398	0.395	0.403	0.474	0.618	0.65	0.648	0.783	0.133	0.761	0.903	0.097		5	B	0.164	0.172	0.19	0.28	0.409	0.431	0.434	0.585	0.015	0.468	0.836	-0.284			B	0.818534	0.809682
	2.5	C	0.203	0.175	0.118	0.118	0.149	0.144	0.131	0.118	0.086	0.132	0.066	0.331		2.5	C	0.295	0.274	0.247	0.313	0.481	0.512	0.501	0.596	0.085	0.49	0.967	0.145		2.5	C	0.092	0.099	0.129	0.195	0.332	0.368	0.37	0.478	-0.001	0.358	0.901	-0.186			C	0.898202	0.890456
	1.25	D	0.187	0.123	0.097	0.09	0.097	0.091	0.088	0.088	0.072	0.097	0.067	0.311		1.25	D	0.232	0.215	0.263	0.438	0.617	0.588	0.567	0.588	0.072	0.584	0.965	0.213		1.25	D	0.045	0.092	0.166	0.348	0.52	0.497	0.479	0.5	0	0.487	0.898	-0.098			D	0.950207	0.898202
	0.625	E	0.176	0.093	0.083	0.079	0.08	0.077	0.077	0.078	0.068	0.076	0.103	0.069		0.625	E	0.188	1.279	1.385	1.4	0.875	0.642	0.535	0.982	0.064	0.478	1.083	1.001		0.625	E	0.012	1.186	1.302	1.321	0.795	0.565	0.458	0.904	-0.004	0.402	0.98	0.932		EtOH avg	E	0.986722	-0.31231
	0.3125	F	0.17	0.088	0.078	0.075	0.074	0.072	0.074	0.075	0.066	0.072	0.103	0.068		0.3125	F	0.16	1.037	1.177	1.342	1.281	0.915	0.385	0.811	0.063	0.741	1.095	1.03		0.3125	F	-0.01	0.949	1.099	1.267	1.207	0.843	0.311	0.736	-0.003	0.669	0.992	0.962		0.90375	F	1.01107	-0.0500692
	0.15625	G	0.101	0.078	0.076	0.073	0.072	0.075	0.074	0.073	0.065	0.069	0.103	0.068		0.15625	G	0.107	1.329	1.508	1.334	1.231	0.828	0.506	0.747	0.062	0.378	1.084	1.035		0.15625	G	0.006	1.251	1.432	1.261	1.159	0.753	0.432	0.674	-0.003	0.309	0.981	0.967			G	0.993361	-0.384232
	0.078125	H	0.092	0.079	0.075	0.076	0.071	0.079	0.072	0.072	0.065	0.068	0.103	0.069		0.078125	H	0.094	0.688	1.177	1.226	1.261	0.988	0.755	0.818	0.06	0.689	1.107	0.823		0.078125	H	0.002	0.609	1.102	1.15	1.19	0.909	0.683	0.746	-0.005	0.621	1.004	0.754			H	0.997787	0.326141
													SC	EtOH														SC	EtOH														SC	EtOH
		A. officinarum	5	2.5	1.25	0.625	0.3125	0.15625	0.078125	0.0390625	A. officinarum	P. granatum	GC	ABX			A. officinarum	5	2.5	1.25	0.625	0.3125	0.15625	0.078125	0.0390625	A. officinarum	P. granatum	GC	ABX			A. officinarum	5	2.5	1.25	0.625	0.3125	0.15625	0.078125	0.0390625	A. officinarum	P. granatum	GC	ABX				A. officinarum
Replicate 3	P. granatum	T=0H	1	2	3	4	5	6	7	8	9	10	11	12		P. granatum	T=24H	1	2	3	4	5	6	7	8	9	10	11	12		P. granatum	T24H-T0H	1	2	3	4	5	6	7	8	9	10	11	12		P. granatum		1	2
	10	A	0.312	0.268	0.318	0.349	0.33	0.337	0.328	0.386	0.134	0.501	0.069	0.392		10	A	0.58	0.564	0.613	0.663	0.662	0.713	0.733	0.88	0.402	0.947	1.029	0.207		10	A	0.268	0.296	0.295	0.314	0.332	0.376	0.405	0.494	0.268	0.446	0.96	-0.185			A	0.713369	0.683422
	5	B	0.291	0.178	0.181	0.194	0.209	0.219	0.214	0.198	0.104	0.239	0.068	0.402		5	B	0.451	0.354	0.341	0.369	0.417	0.476	0.483	0.678	1.065	0.649	0.8	0.256		5	B	0.16	0.176	0.16	0.175	0.208	0.257	0.269	0.48	0.961	0.41	0.732	-0.146			B	0.828877	0.811765
	2.5	C	0.279	0.147	0.126	0.131	0.149	0.144	0.131	0.118	0.078	0.155	0.067	0.378		2.5	C	0.346	0.253	0.231	0.223	0.287	0.303	0.337	0.99	1.347	0.477	0.934	0.251		2.5	C	0.067	0.106	0.105	0.092	0.138	0.159	0.206	0.872	1.269	0.322	0.867	-0.127			C	0.928342	0.886631
	1.25	D	0.2	0.135	0.143	0.094	0.097	0.091	0.088	0.088	0.073	0.101	0.069	0.307		1.25	D	0.242	0.183	0.204	0.169	0.179	0.246	0.275	0.73	1.283	0.479	0.983	0.127		1.25	D	0.042	0.048	0.061	0.075	0.082	0.155	0.187	0.642	1.21	0.378	0.914	-0.18			D	0.95508	0.948663
	0.625	E	0.176	0.093	0.083	0.079	0.08	0.077	0.077	0.078	0.077	0.078	0.105	0.069		0.625	E	0.22	0.275	0.175	0.176	0.259	0.304	0.671	0.562	1.234	0.439	1.089	0.953		0.625	E	0.044	0.182	0.092	0.097	0.179	0.227	0.594	0.484	1.157	0.361	0.984	0.884		EtOH avg	E	0.952941	0.805348
	0.3125	F	0.17	0.088	0.078	0.075	0.074	0.072	0.074	0.075	0.069	0.075	0.105	0.068		0.3125	F	0.314	0.325	0.284	1.162	1.272	0.633	0.457	0.745	1.208	0.497	1.067	1.003		0.3125	F	0.144	0.237	0.206	1.087	1.198	0.561	0.383	0.67	1.139	0.422	0.962	0.935		0.935	F	0.845989	0.746524
	0.15625	G	0.101	0.078	0.076	0.073	0.072	0.075	0.074	0.073	0.068	0.073	0.108	0.068		0.15625	G	0.375	0.226	0.141	1.362	1.268	1.102	0.86	0.634	1.103	0.42	0.971	1.027		0.15625	G	0.274	0.148	0.065	1.289	1.196	1.027	0.786	0.561	1.035	0.347	0.863	0.959			G	0.706952	0.841711
	0.078125	H	0.092	0.079	0.075	0.076	0.071	0.079	0.072	0.072	0.067	0.068	0.105	0.067		0.078125	H	0.238	0.189	0.139	0.639	1.359	1.233	1.147	0.878	1.118	0.508	1.08	1.029		0.078125	H	0.146	0.11	0.064	0.563	1.288	1.154	1.075	0.806	1.051	0.44	0.975	0.962			H	0.84385	0.882353
													SC	EtOH														SC	EtOH														SC	EtOH
[truncated: 24 more columns]

## Sheet: A. officinarum + S. baicalensis
	T=0h															T=24h															T24H-T0h																Normalized with Vehicle control
		A. officinarum	5	2.5	1.25	0.625	0.3125	0.15625	0.078125	0.0390625	S. baicalensis	A. officinarum	GC	ABX			A. officinarum	5	2.5	1.25	0.625	0.3125	0.15625	0.078125	0.0390625	S. baicalensis	A. officinarum	GC	ABX			A. officinarum	5	2.5	1.25	0.625	0.3125	0.15625	0.078125	0.0390625	S. baicalensis	A. officinarum	GC	ABX			A. officinarum
Replicate 1	S. baicalensis	T=0H	1	2	3	4	5	6	7	8	9	10	11	12		S. baicalensis	T=24H	1	2	3	4	5	6	7	8	9	10	11	12		S. baicalensis	T24H-T0h	1	2	3	4	5	6	7	8	9	10	11	12		S. baicalensis		1	2
	1.25	A	0.158	0.112	0.088	0.077	0.075	0.076	0.072	0.072	0.438	0.073	0.067	0.279		1.25	A	0.166	0.12	0.948	0.281	1.004	1.161	1.181	1.155	0.637	0.228	0.822	0.156		1.25	A	0.008	0.008	0.86	0.204	0.929	1.085	1.109	1.083	0.199	0.155	0.755	-0.123			A	0.991177	0.991177
	0.625	B	0.104	0.106	0.073	0.092	0.083	0.079	0.07	0.069	0.133	0.067	0.067	0.283		0.625	B	0.102	0.107	0.212	0.121	1.197	1.146	0.995	1.033	0.274	0.928	0.66	0.102		0.625	B	-0.002	0.001	0.139	0.029	1.114	1.067	0.925	0.964	0.141	0.861	0.593	-0.181			B	1.00221	0.998897
	0.3125	C	0.113	0.08	0.076	0.074	0.072	0.069	0.068	0.067	0.175	0.067	0.067	0.28		0.3125	C	0.109	0.51	1.381	1.158	1.205	1.001	0.793	0.779	1.274	0.552	0.809	0.099		0.3125	C	-0.004	0.43	1.305	1.084	1.133	0.932	0.725	0.712	1.099	0.485	0.742	-0.181			C	1.00441	0.525779
	0.15625	D	0.097	0.08	0.086	0.083	0.073	0.069	0.067	0.068	0.087	0.067	0.067	0.271		0.15625	D	0.094	0.862	1.188	1.246	1.189	1.169	0.999	0.99	1.199	0.733	0.75	0.1		0.15625	D	-0.003	0.782	1.102	1.163	1.116	1.1	0.932	0.922	1.112	0.666	0.683	-0.171			D	1.00331	0.137579
	0.078125	E	0.098	0.116	0.089	0.079	0.073	0.068	0.067	0.067	0.071	0.066	0.103	0.067		0.078125	E	0.093	0.111	0.216	1.517	1.252	1.215	1.134	0.97	1.221	0.893	0.096	0.994		0.078125	E	-0.005	-0.005	0.127	1.438	1.179	1.147	1.067	0.903	1.15	0.827	-0.007	0.927		EtOH avg	E	1.00551	1.00551
	0.0390625	F	0.085	0.091	0.072	0.069	0.067	0.066	0.066	0.066	0.067	0.066	0.102	0.067		0.0390625	F	0.082	0.085	1.443	1.257	1.165	1.033	0.894	0.997	1.134	0.817	0.096	0.945		0.0390625	F	-0.003	-0.006	1.371	1.188	1.098	0.967	0.828	0.931	1.067	0.751	-0.006	0.878		0.90675	F	1.00331	1.00662
	0.0195312	G	0.147	0.073	0.072	0.068	0.067	0.066	0.066	0.065	0.067	0.066	0.103	0.067		0.0195312	G	0.205	0.452	1.314	1.14	1.168	1.186	1.022	0.973	0.971	0.896	0.097	0.971		0.0195312	G	0.058	0.379	1.242	1.072	1.101	1.12	0.956	0.908	0.904	0.83	-0.006	0.904			G	0.936035	0.582024
	0.00976562	H	0.155	0.083	0.076	0.069	0.07	0.066	0.067	0.066	0.066	0.066	0.103	0.067		0.00976562	H	0.544	1.11	1.337	1.297	1.266	1.113	1.105	0.934	0.775	0.909	0.098	0.985		0.00976562	H	0.389	1.027	1.261	1.228	1.196	1.047	1.038	0.868	0.709	0.843	-0.005	0.918			H	0.570995	-0.132616
													SC	EtOH														SC	EtOH														SC	EtOH
		A. officinarum	5	2.5	1.25	0.625	0.3125	0.15625	0.078125	0.0390625	S. baicalensis	A. officinarum	GC	ABX			A. officinarum	5	2.5	1.25	0.625	0.3125	0.15625	0.078125	0.0390625	S. baicalensis	A. officinarum	GC	ABX			A. officinarum	5	2.5	1.25	0.625	0.3125	0.15625	0.078125	0.0390625	S. baicalensis	A. officinarum	GC	ABX			A. officinarum
Replicate 2	S. baicalensis	T=0H	1	2	3	4	5	6	7	8	9	10	11	12		S. baicalensis	T=24H	1	2	3	4	5	6	7	8	9	10	11	12		S. baicalensis	T24H-T0h	1	2	3	4	5	6	7	8	9	10	11	12		S. baicalensis		1	2
	1.25	A	0.213	0.116	0.089	0.079	0.076	0.072	0.077	0.072	0.395	0.07	0.066	0.301		1.25	A	0.153	0.122	0.094	0.317	1.062	0.983	0.983	0.904	0.534	0.296	0.797	0.207		1.25	A	-0.06	0.006	0.005	0.238	0.986	0.911	0.906	0.832	0.139	0.226	0.731	-0.094			A	1.0716	0.99284
	0.625	B	0.128	0.088	0.084	0.07	0.083	0.079	0.07	0.069	0.088	0.068	0.066	0.292		0.625	B	0.154	0.093	0.889	1.379	1.316	1.015	0.807	0.971	0.856	0.468	0.673	0.203		0.625	B	0.026	0.005	0.805	1.309	1.233	0.936	0.737	0.902	0.768	0.4	0.607	-0.089			B	0.968974	0.994033
	0.3125	C	0.133	0.092	0.083	0.07	0.072	0.069	0.068	0.067	0.09	0.067	0.067	0.282		0.3125	C	0.212	0.301	0.937	1.383	1.264	0.914	0.857	0.791	1.335	0.572	0.871	0.138		0.3125	C	0.079	0.209	0.854	1.313	1.192	0.845	0.789	0.724	1.245	0.505	0.804	-0.144			C	0.905728	0.750597
	0.15625	D	0.171	0.094	0.084	0.07	0.068	0.068	0.068	0.069	0.081	0.067	0.067	0.235		0.15625	D	0.156	0.832	1.34	1.243	1.183	0.955	0.807	0.853	1.218	0.701	0.841	0.202		0.15625	D	-0.015	0.738	1.256	1.173	1.115	0.887	0.739	0.784	1.137	0.634	0.774	-0.033			D	1.0179	0.119332
	0.078125	E	0.174	0.092	0.076	0.07	0.068	0.066	0.067	0.068	0.068	0.067	0.103	0.067		0.078125	E	0.351	0.642	1.346	1.209	1.181	0.877	0.805	0.745	1.138	0.777	0.096	0.905		0.078125	E	0.177	0.55	1.27	1.139	1.113	0.811	0.738	0.677	1.07	0.71	-0.007	0.838		EtOH avg	E	0.788783	0.343675
	0.0390625	F	0.154	0.089	0.071	0.07	0.068	0.067	0.066	0.067	0.067	0.066	0.103	0.068		0.0390625	F	0.198	0.934	1.396	1.398	1.075	0.702	0.535	0.57	0.776	0.685	0.096	0.915		0.0390625	F	0.044	0.845	1.325	1.328	1.007	0.635	0.469	0.503	0.709	0.619	-0.007	0.847		0.838	F	0.947494	-0.00835322
	0.0195312	G	0.138	0.082	0.071	0.068	0.067	0.066	0.066	0.067	0.066	0.066	0.103	0.067		0.0195312	G	0.186	0.477	1.435	1.238	1.132	0.724	0.784	0.764	0.769	0.78	0.096	0.881		0.0195312	G	0.048	0.395	1.364	1.17	1.065	0.658	0.718	0.697	0.703	0.714	-0.007	0.814			G	0.942721	0.52864
	0.00976562	H	0.121	0.078	0.073	0.069	0.067	0.066	0.066	0.066	0.066	0.066	0.103	0.067		0.00976562	H	0.454	1.273	1.313	1.298	1.225	0.931	0.945	0.83	0.771	0.849	0.097	0.92		0.00976562	H	0.333	1.195	1.24	1.229	1.158	0.865	0.879	0.764	0.705	0.783	-0.006	0.853			H	0.602625	-0.426014
													SC	EtOH														SC	EtOH														SC	EtOH
		A. officinarum	5	2.5	1.25	0.625	0.3125	0.15625	0.078125	0.0390625	S. baicalensis	A. officinarum	GC	ABX			A. officinarum	5	2.5	1.25	0.625	0.3125	0.15625	0.078125	0.0390625	S. baicalensis	A. officinarum	GC	ABX			A. officinarum	5	2.5	1.25	0.625	0.3125	0.15625	0.078125	0.0390625	S. baicalensis	A. officinarum	GC	ABX			A. officinarum
Replicate 3	S. baicalensis	T=0H	1	2	3	4	5	6	7	8	9	10	11	12		S. baicalensis	T=24H	1	2	3	4	5	6	7	8	9	10	11	12		S. baicalensis	T24H-T0h	1	2	3	4	5	6	7	8	9	10	11	12		S. baicalensis		1	2
	1.25	A	0.165	0.098	0.086	0.075	0.072	0.074	0.072	0.07	0.224	0.072	0.068	0.332		1.25	A	0.166	0.106	0.087	0.879	1.21	1.135	0.928	0.787	0.673	0.127	0.789	0.082		1.25	A	0.001	0.008	0.001	0.804	1.138	1.061	0.856	0.717	0.449	0.055	0.721	-0.25			A	0.998684	0.989474
	0.625	B	0.184	0.106	0.073	0.092	0.083	0.079	0.07	0.069	0.127	0.07	0.068	0.351		0.625	B	0.18	0.107	0.212	0.121	1.197	1.146	0.995	1.033	0.827	0.651	0.821	0.09		0.625	B	-0.004	0.001	0.139	0.029	1.114	1.067	0.925	0.964	0.7	0.581	0.753	-0.261			B	1.00526	0.998684
	0.3125	C	0.175	0.08	0.076	0.074	0.072	0.069	0.068	0.067	0.097	0.069	0.068	0.303		0.3125	C	0.168	0.432	1.381	1.158	1.205	1.001	0.793	0.779	1.195	0.478	0.814	0.091		0.3125	C	-0.007	0.352	1.305	1.084	1.133	0.932	0.725	0.712	1.098	0.409	0.746	-0.212			C	1.00921	0.536842
	0.15625	D	0.172	0.107	0.106	0.088	0.075	0.067	0.067	0.068	0.074	0.068	0.068	0.279		0.15625	D	0.162	0.1	0.137	1.293	1.078	0.69	0.572	0.653	1.22	0.667	0.835	0.09		0.15625	D	-0.01	-0.007	0.031	1.205	1.003	0.623	0.505	0.585	1.146	0.599	0.767	-0.189			D	1.01316	1.00921
	0.078125	E	0.156	0.107	0.094	0.083	0.073	0.072	0.067	0.067	0.068	0.069	0.105	0.069		0.078125	E	0.145	0.1	0.194	1.273	1.154	0.968	0.826	0.696	1.169	0.701	0.097	0.862		0.078125	E	-0.011	-0.007	0.1	1.19	1.081	0.896	0.759	0.629	1.101	0.632	-0.008	0.793		EtOH avg	E	1.01447	1.00921
	0.0390625	F	0.151	0.107	0.081	0.071	0.068	0.069	0.067	0.067	0.067	0.07	0.105	0.069		0.0390625	F	0.14	0.099	0.926	1.194	1.075	0.806	0.856	0.787	0.817	0.675	0.098	0.783		0.0390625	F	-0.011	-0.008	0.845	1.123	1.007	0.737	0.789	0.72	0.75	0.605	-0.007	0.714		0.76	F	1.01447	1.01053
	0.0195312	G	0.154	0.082	0.072	0.068	0.069	0.068	0.068	0.069	0.067	0.068	0.104	0.067		0.0195312	G	0.14	0.498	1.232	1.226	1.149	0.944	0.832	0.763	0.718	0.773	0.097	0.765		0.0195312	G	-0.014	0.416	1.16	1.158	1.08	0.876	0.764	0.694	0.651	0.705	-0.007	0.698			G	1.01842	0.452632
	0.00976562	H	0.139	0.081	0.072	0.069	0.068	0.067	0.067	0.067	0.071	0.067	0.103	0.068		0.00976562	H	0.126	1.257	1.2	1.279	1.229	0.93	0.855	0.858	0.828	0.754	0.097	0.903		0.00976562	H	-0.013	1.176	1.128	1.21	1.161	0.863	0.788	0.791	0.757	0.687	-0.006	0.835			H	1.01711	-0.547368
													SC	EtOH														SC	EtOH														SC	EtOH
[truncated: 24 more columns]

## Sheet: E. globulus + H. canadensis
	T=0h															T=24h															T24h-T0h															Normalized with vehicle control
		E. globulus	5	2.5	1.25	0.625	0.3125	0.15625	0.078125	0.0390625	H. canadensis	E. globulus	GC	ABX			E. globulus	5	2.5	1.25	0.625	0.3125	0.15625	0.078125	0.0390625	H. canadensis	E. globulus	GC	ABX			E. globulus	5	2.5	1.25	0.625	0.3125	0.15625	0.078125	0.0390625	H. canadensis	E. globulus	GC	ABX			E. globulus
Replicate 1	H. canadensis	T=0H	1	2	3	4	5	6	7	8	9	10	11	12		H. canadensis	T=24H	1	2	3	4	5	6	7	8	9	10	11	12		H. canadensis	T24h-T0h	1	2	3	4	5	6	7	8	9	10	11	12		H. canadensis		1	2
	2.5	A	1.032	0.481	0.282	0.216	0.195	0.137	0.119	0.118	0.43	0.096	0.067	0.694		2.5	A	1.058	0.486	0.278	0.208	0.195	0.143	0.129	0.129	0.649	0.107	0.658	0.127		2.5	A	0.026	0.005	-0.004	-0.008	0	0.006	0.01	0.011	0.219	0.011	0.591	-0.567			A	0.971808	0.994578
	1.25	B	0.502	0.564	0.298	0.217	0.171	0.113	0.103	0.096	0.164	0.08	0.068	0.687		1.25	B	0.662	0.717	0.441	0.234	0.176	0.117	0.107	0.101	0.37	0.083	0.63	0.11		1.25	B	0.16	0.153	0.143	0.017	0.005	0.004	0.004	0.005	0.206	0.003	0.562	-0.577			B	0.826511	0.834101
	0.625	C	0.4	0.366	0.337	0.263	0.155	0.1	0.09	0.099	0.101	0.074	0.068	0.713		0.625	C	0.571	0.522	0.455	0.403	0.271	0.212	0.172	0.179	0.296	0.162	0.606	0.118		0.625	C	0.171	0.156	0.118	0.14	0.116	0.112	0.082	0.08	0.195	0.088	0.538	-0.595			C	0.814584	0.830848
	0.3125	D	0.396	0.436	0.275	0.158	0.12	0.099	0.094	0.087	0.08	0.071	0.068	0.682		0.3125	D	0.616	0.626	0.462	0.312	0.292	0.254	0.209	0.244	0.254	0.948	0.619	0.107		0.3125	D	0.22	0.19	0.187	0.154	0.172	0.155	0.115	0.157	0.174	0.877	0.551	-0.575			D	0.761453	0.793982
	0.15625	E	0.349	0.468	0.304	0.159	0.118	0.103	0.083	0.077	0.073	0.069	0.103	0.068		0.15625	E	0.57	0.65	0.495	0.303	0.254	0.242	0.256	0.338	0.37	0.919	0.099	0.995		0.15625	E	0.221	0.182	0.191	0.144	0.136	0.139	0.173	0.261	0.297	0.85	-0.004	0.927		EtOH avg	E	0.760369	0.802657
	0.078125	F	0.297	0.449	0.222	0.122	0.114	0.084	0.075	0.072	0.07	0.074	0.103	0.067		0.078125	F	0.508	0.626	0.426	0.318	0.305	0.247	0.319	0.391	0.341	0.967	0.099	0.961		0.078125	F	0.211	0.177	0.204	0.196	0.191	0.163	0.244	0.319	0.271	0.893	-0.004	0.894		0.92225	F	0.771212	0.808078
	0.0390625	G	0.319	0.352	0.143	0.102	0.087	0.077	0.072	0.07	0.07	0.07	0.103	0.068		0.0390625	G	0.568	0.54	0.349	0.283	0.283	0.267	0.391	0.348	0.357	1.04	0.099	0.998		0.0390625	G	0.249	0.188	0.206	0.181	0.196	0.19	0.319	0.278	0.287	0.97	-0.004	0.93			G	0.730008	0.796151
	0.0195312	H	0.29	0.236	0.114	0.09	0.08	0.076	0.07	0.07	0.073	0.068	0.103	0.067		0.0195312	H	0.476	0.387	0.309	0.289	0.287	0.313	0.3	0.445	0.334	0.884	0.101	1.005		0.0195312	H	0.186	0.151	0.195	0.199	0.207	0.237	0.23	0.375	0.261	0.816	-0.002	0.938			H	0.798319	0.83627
													SC	EtOH														SC	EtOH														SC	EtOH
		E. globulus	5	2.5	1.25	0.625	0.3125	0.15625	0.078125	0.0390625	H. canadensis	E. globulus	GC	ABX			E. globulus	5	2.5	1.25	0.625	0.3125	0.15625	0.078125	0.0390625	H. canadensis	E. globulus	GC	ABX			E. globulus	5	2.5	1.25	0.625	0.3125	0.15625	0.078125	0.0390625	H. canadensis	E. globulus	GC	ABX			E. globulus
Replicate 2	H. canadensis	T=0H	1	2	3	4	5	6	7	8	9	10	11	12		H. canadensis	T=24H	1	2	3	4	5	6	7	8	9	10	11	12		H. canadensis	T24h-T0h	1	2	3	4	5	6	7	8	9	10	11	12		H. canadensis		1	2
	2.5	A	0.801	0.42	0.301	0.221	0.185	0.131	0.118	0.114	0.21	0.091	0.066	0.64		2.5	A	0.936	0.429	0.296	0.209	0.186	0.137	0.123	0.119	0.462	0.101	0.655	0.084		2.5	A	0.135	0.009	-0.005	-0.012	0.001	0.006	0.005	0.005	0.252	0.01	0.589	-0.556			A	0.793972	0.986265
	1.25	B	0.608	0.574	0.247	0.198	0.162	0.138	0.103	0.097	0.171	0.078	0.067	0.668		1.25	B	0.738	0.703	0.382	0.228	0.168	0.142	0.107	0.1	0.403	0.082	0.68	0.1		1.25	B	0.13	0.129	0.135	0.03	0.006	0.004	0.004	0.003	0.232	0.004	0.613	-0.568			B	0.801602	0.803129
	0.625	C	0.333	0.32	0.331	0.246	0.192	0.124	0.095	0.083	0.122	0.073	0.066	0.665		0.625	C	0.552	0.493	0.455	0.38	0.283	0.187	0.153	0.156	0.336	0.097	0.673	0.102		0.625	C	0.219	0.173	0.124	0.134	0.091	0.063	0.058	0.073	0.214	0.024	0.607	-0.563			C	0.665776	0.735979
	0.3125	D	0.325	0.371	0.19	0.129	0.111	0.096	0.081	0.077	0.079	0.071	0.067	0.683		0.3125	D	0.582	0.556	0.333	0.254	0.192	0.18	0.13	0.14	0.307	0.717	0.678	0.087		0.3125	D	0.257	0.185	0.143	0.125	0.081	0.084	0.049	0.063	0.228	0.646	0.611	-0.596			D	0.607783	0.717665
	0.15625	E	0.312	0.289	0.24	0.114	0.086	0.084	0.08	0.076	0.072	0.069	0.101	0.068		0.15625	E	0.533	0.466	0.383	0.275	0.219	0.197	0.137	0.144	0.29	0.844	0.096	0.729		0.15625	E	0.221	0.177	0.143	0.161	0.133	0.113	0.057	0.068	0.218	0.775	-0.005	0.661		EtOH avg	E	0.662724	0.729874
	0.078125	F	0.313	0.285	0.188	0.101	0.09	0.08	0.075	0.069	0.069	0.068	0.101	0.067		0.078125	F	0.54	0.469	0.366	0.281	0.246	0.193	0.132	0.171	0.257	0.786	0.096	0.73		0.078125	F	0.227	0.184	0.178	0.18	0.156	0.113	0.057	0.102	0.188	0.718	-0.005	0.663		0.65525	F	0.653567	0.719191
	0.0390625	G	0.261	0.25	0.142	0.091	0.08	0.075	0.071	0.069	0.068	0.067	0.101	0.068		0.0390625	G	0.487	0.418	0.37	0.275	0.239	0.207	0.218	0.224	0.204	0.653	0.097	0.718		0.0390625	G	0.226	0.168	0.228	0.184	0.159	0.132	0.147	0.155	0.136	0.586	-0.004	0.65			G	0.655093	0.743609
	0.0195312	H	0.26	0.198	0.119	0.09	0.081	0.072	0.07	0.07	0.068	0.067	0.101	0.067		0.0195312	H	0.449	0.365	0.286	0.278	0.244	0.227	0.239	0.21	0.233	0.6	0.098	0.714		0.0195312	H	0.189	0.167	0.167	0.188	0.163	0.155	0.169	0.14	0.165	0.533	-0.003	0.647			H	0.71156	0.745135
													SC	EtOH														SC	EtOH														SC	EtOH
		E. globulus	5	2.5	1.25	0.625	0.3125	0.15625	0.078125	0.0390625	H. canadensis	E. globulus	GC	ABX			E. globulus	5	2.5	1.25	0.625	0.3125	0.15625	0.078125	0.0390625	H. canadensis	E. globulus	GC	ABX			E. globulus	5	2.5	1.25	0.625	0.3125	0.15625	0.078125	0.0390625	H. canadensis	E. globulus	GC	ABX			E. globulus
Replicate 3	H. canadensis	T=0H	1	2	3	4	5	6	7	8	9	10	11	12		H. canadensis	T=24H	1	2	3	4	5	6	7	8	9	10	11	12		H. canadensis	T24h-T0h	1	2	3	4	5	6	7	8	9	10	11	12		H. canadensis		1	2
	2.5	A	0.848	0.536	0.354	0.25	0.183	0.138	0.117	0.116	0.235	0.1	0.067	0.756		2.5	A	1.004	0.553	0.35	0.241	0.187	0.14	0.119	0.119	0.517	0.112	0.673	0.12		2.5	A	0.156	0.017	-0.004	-0.009	0.004	0.002	0.002	0.003	0.282	0.012	0.606	-0.636			A	0.742468	0.971936
	1.25	B	0.647	0.557	0.255	0.176	0.163	0.138	0.118	0.098	0.196	0.078	0.067	0.753		1.25	B	0.801	0.724	0.358	0.197	0.171	0.143	0.12	0.101	0.403	0.083	0.648	0.163		1.25	B	0.154	0.167	0.103	0.021	0.008	0.005	0.002	0.003	0.207	0.005	0.581	-0.59			B	0.74577	0.724309
	0.625	C	0.47	0.352	0.316	0.245	0.18	0.134	0.102	0.09	0.1	0.073	0.067	0.771		0.625	C	0.665	0.509	0.426	0.37	0.298	0.221	0.164	0.167	0.303	0.249	0.72	0.134		0.625	C	0.195	0.157	0.11	0.125	0.118	0.087	0.062	0.077	0.203	0.176	0.653	-0.637			C	0.678085	0.740817
	0.3125	D	0.364	0.452	0.269	0.184	0.129	0.104	0.095	0.086	0.077	0.071	0.068	0.764		0.3125	D	0.575	0.625	0.37	0.235	0.244	0.204	0.147	0.227	0.273	0.806	0.667	0.16		0.3125	D	0.211	0.173	0.101	0.051	0.115	0.1	0.052	0.141	0.196	0.735	0.599	-0.604			D	0.651671	0.714404
	0.15625	E	0.331	0.396	0.283	0.094	0.094	0.1	0.086	0.076	0.073	0.069	0.102	0.068		0.15625	E	0.592	0.581	0.405	0.257	0.2	0.189	0.179	0.196	0.266	0.646	0.097	0.623		0.15625	E	0.261	0.185	0.122	0.163	0.106	0.089	0.093	0.12	0.193	0.577	-0.005	0.555		EtOH avg	E	0.569129	0.694593
	0.078125	F	0.32	0.373	0.137	0.079	0.076	0.079	0.075	0.07	0.069	0.067	0.101	0.068		0.078125	F	0.541	0.56	0.325	0.279	0.234	0.223	0.189	0.167	0.208	0.556	0.097	0.693		0.078125	F	0.221	0.187	0.188	0.2	0.158	0.144	0.114	0.097	0.139	0.489	-0.004	0.625		0.60575	F	0.635163	0.691292
	0.0390625	G	0.298	0.248	0.132	0.079	0.08	0.076	0.071	0.071	0.069	0.068	0.104	0.068		0.0390625	G	0.554	0.442	0.292	0.244	0.281	0.226	0.184	0.177	0.142	0.561	0.1	0.665		0.0390625	G	0.256	0.194	0.16	0.165	0.201	0.15	0.113	0.106	0.073	0.493	-0.004	0.597			G	0.577383	0.679736
	0.0195312	H	0.286	0.237	0.187	0.102	0.08	0.074	0.072	0.069	0.069	0.068	0.103	0.067		0.0195312	H	0.497	0.387	0.348	0.246	0.241	0.179	0.154	0.132	0.163	0.538	0.099	0.713		0.0195312	H	0.211	0.15	0.161	0.144	0.161	0.105	0.082	0.063	0.094	0.47	-0.004	0.646			H	0.651671	0.752373
													SC	EtOH														SC	EtOH														SC	EtOH
[truncated: 24 more columns]

## Sheet: E. globulus + P. granatum
	T=0h															T=24h															T24h-T0h															Normalized with vehicle control
		E. globulus	5	2.5	1.25	0.625	0.3125	0.15625	0.078125	0.0390625	P. granatum	E. globulus	GC	ABX			E. globulus	5	2.5	1.25	0.625	0.3125	0.15625	0.078125	0.0390625	P. granatum	E. globulus	GC	ABX			E. globulus	5	2.5	1.25	0.625	0.3125	0.15625	0.078125	0.0390625	P. granatum	E. globulus	GC	ABX			E. globulus
Replicate 1	P. granatum	T=0h	1	2	3	4	5	6	7	8	9	10	11	12		P. granatum	T=24h	1	2	3	4	5	6	7	8	9	10	11	12		P. granatum	T24h-T0h	1	2	3	4	5	6	7	8	9	10	11	12		P. granatum		1	2
	10	A	0.622	0.382	0.312	0.333	0.369	0.382	0.37	0.376	0.402	0.414	0.068	0.425		10	A	0.624	0.672	0.684	0.896	0.723	0.738	0.732	0.82	0.235	0.164	0.812	0.115		10	A	0.002	0.29	0.372	0.563	0.354	0.356	0.362	0.444	-0.167	-0.25	0.744	-0.31			A	0.996517	0.494993
	5	B	0.622	0.285	0.224	0.255	0.276	0.288	0.284	0.247	0.258	0.176	0.068	0.347		5	B	0.734	0.81	0.623	0.606	0.642	0.623	0.604	0.836	0.172	0.153	0.775	0.219		5	B	0.112	0.525	0.399	0.351	0.366	0.335	0.32	0.589	-0.086	-0.023	0.707	-0.128			B	0.804963	0.085764
	2.5	C	0.599	0.231	0.219	0.236	0.226	0.228	0.185	0.175	0.159	0.126	0.068	0.322		2.5	C	0.755	0.628	0.513	0.435	0.415	0.419	0.444	0.812	0.22	0.161	0.698	0.353		2.5	C	0.156	0.397	0.294	0.199	0.189	0.191	0.259	0.637	0.061	0.035	0.63	0.031			C	0.728341	0.308663
	1.25	D	0.553	0.215	0.235	0.208	0.159	0.128	0.122	0.11	0.122	0.095	0.068	0.328		1.25	D	0.934	0.526	0.389	0.35	0.502	0.589	0.523	0.937	0.274	0.384	0.652	0.113		1.25	D	0.381	0.311	0.154	0.142	0.343	0.461	0.401	0.827	0.152	0.289	0.584	-0.215			D	0.336526	0.458424
	0.625	E	0.537	0.214	0.225	0.149	0.11	0.097	0.091	0.088	0.095	0.077	0.104	0.069		0.625	E	0.812	0.508	0.478	0.44	0.685	0.79	0.589	1.23	0.349	0.377	0.1	0.693		0.625	E	0.275	0.294	0.253	0.291	0.575	0.693	0.498	1.142	0.254	0.3	-0.004	0.624		EtOH avg	E	0.521114	0.488028
	0.3125	F	0.522	0.226	0.138	0.103	0.087	0.079	0.075	0.074	0.081	0.073	0.104	0.068		0.3125	F	0.764	0.514	0.499	0.337	0.749	0.92	0.848	1.572	0.332	0.273	0.1	0.547		0.3125	F	0.242	0.288	0.361	0.234	0.662	0.841	0.773	1.498	0.251	0.2	-0.004	0.479		0.57425	F	0.578581	0.498476
	0.15625	G	0.567	0.217	0.125	0.093	0.079	0.088	0.073	0.073	0.071	0.069	0.104	0.069		0.15625	G	0.893	0.501	0.35	0.512	0.909	1.073	1.099	1.323	0.505	0.537	0.099	0.611		0.15625	G	0.326	0.284	0.225	0.419	0.83	0.985	1.026	1.25	0.434	0.468	-0.005	0.542			G	0.432303	0.505442
	0.078125	H	0.756	0.29	0.154	0.126	0.086	0.076	0.073	0.072	0.069	0.069	0.103	0.069		0.078125	H	0.925	0.533	0.342	0.581	1.023	1.211	1.583	1.53	0.635	0.977	0.099	0.721		0.078125	H	0.169	0.243	0.188	0.455	0.937	1.135	1.51	1.458	0.566	0.908	-0.004	0.652			H	0.705703	0.576839
													SC	EtOH														SC	EtOH														SC	EtOH
		E. globulus	5	2.5	1.25	0.625	0.3125	0.15625	0.078125	0.0390625	P. granatum	E. globulus	GC	ABX			E. globulus	5	2.5	1.25	0.625	0.3125	0.15625	0.078125	0.0390625	P. granatum	E. globulus	GC	ABX			E. globulus	5	2.5	1.25	0.625	0.3125	0.15625	0.078125	0.0390625	P. granatum	E. globulus	GC	ABX			E. globulus
Replicate 2	P. granatum	T=0h	1	2	3	4	5	6	7	8	9	10	11	12		P. granatum	T=24h	1	2	3	4	5	6	7	8	9	10	11	12		P. granatum	T24h-T0h	1	2	3	4	5	6	7	8	9	10	11	12		P. granatum		1	2
	10	A	0.599	0.413	0.337	0.313	0.356	0.365	0.358	0.369	0.411	0.352	0.067	0.345		10	A	0.677	0.628	0.683	0.578	0.683	0.79	0.673	0.754	0.192	0.126	0.801	0.179		10	A	0.078	0.215	0.346	0.265	0.327	0.425	0.315	0.385	-0.219	-0.226	0.734	-0.166			A	0.843452	0.56849
	5	B	0.629	0.279	0.213	0.227	0.227	0.234	0.238	0.24	0.251	0.168	0.067	0.327		5	B	0.823	0.774	0.623	0.562	0.522	0.559	0.549	0.577	0.264	0.146	0.716	0.212		5	B	0.194	0.495	0.41	0.335	0.295	0.325	0.311	0.337	0.013	-0.022	0.649	-0.115			B	0.610637	0.00652283
	2.5	C	0.59	0.241	0.278	0.254	0.232	0.202	0.18	0.167	0.134	0.121	0.065	0.288		2.5	C	0.883	0.636	0.51	0.431	0.407	0.426	0.548	0.463	0.254	0.156	0.77	0.136		2.5	C	0.293	0.395	0.232	0.177	0.175	0.518	0.583	0.296	0.12	0.035	0.705	-0.152			C	0.411942	0.207225
	1.25	D	0.593	0.261	0.288	0.246	0.155	0.12	0.117	0.092	0.103	0.094	0.067	0.243		1.25	D	0.797	0.559	0.545	0.46	0.489	0.481	0.837	0.736	0.212	0.543	0.744	0.151		1.25	D	0.204	0.298	0.257	0.214	0.334	0.692	0.572	0.644	0.109	0.449	0.677	-0.092			D	0.590567	0.401907
	0.625	E	0.522	0.253	0.255	0.202	0.115	0.094	0.091	0.087	0.089	0.077	0.098	0.072		0.625	E	0.757	0.526	0.469	0.422	0.401	0.522	0.583	0.836	0.25	0.368	0.097	0.335		0.625	E	0.235	0.273	0.214	0.22	0.286	0.743	0.673	0.749	0.161	0.291	-0.001	0.263		EtOH avg	E	0.528349	0.452082
	0.3125	F	0.512	0.184	0.236	0.148	0.098	0.084	0.075	0.076	0.077	0.073	0.105	0.066		0.3125	F	0.75	0.45	0.546	0.353	0.777	0.937	0.864	0.934	0.317	0.312	0.098	0.758		0.3125	F	0.238	0.266	0.31	0.205	0.679	0.583	0.843	0.858	0.24	0.239	-0.007	0.692		0.49825	F	0.522328	0.466131
	0.15625	G	0.515	0.192	0.141	0.092	0.079	0.074	0.073	0.072	0.072	0.07	0.103	0.068		0.15625	G	0.789	0.482	0.348	0.532	0.838	0.969	1.034	1.148	0.447	0.572	0.098	0.599		0.15625	G	0.274	0.29	0.207	0.643	0.856	0.934	0.957	1.076	0.375	0.502	-0.005	0.531			G	0.450075	0.417963
	0.078125	H	0.526	0.294	0.141	0.113	0.082	0.074	0.071	0.071	0.068	0.068	0.104	0.068		0.078125	H	1.231	0.492	0.345	0.573	1.2	1.048	1.234	1.14	0.618	0.914	0.099	0.575		0.078125	H	0.705	0.784	0.532	0.726	0.824	0.813	1.06	1.069	0.55	0.846	-0.005	0.507			H	-0.414952	-0.573507
													SC	EtOH														SC	EtOH														SC	EtOH
		E. globulus	5	2.5	1.25	0.625	0.3125	0.15625	0.078125	0.0390625	P. granatum	E. globulus	GC	ABX			E. globulus	5	2.5	1.25	0.625	0.3125	0.15625	0.078125	0.0390625	P. granatum	E. globulus	GC	ABX			E. globulus	5	2.5	1.25	0.625	0.3125	0.15625	0.078125	0.0390625	P. granatum	E. globulus	GC	ABX			E. globulus
Replicate 3	P. granatum	T=0h	1	2	3	4	5	6	7	8	9	10	11	12		P. granatum	T=24h	1	2	3	4	5	6	7	8	9	10	11	12		P. granatum	T24h-T0h	1	2	3	4	5	6	7	8	9	10	11	12		P. granatum		1	2
	10	A	0.601	0.427	0.367	0.33	0.36	0.382	0.38	0.376	0.417	0.361	0.068	0.296		10	A	0.712	0.537	0.416	0.673	0.473	0.563	0.736	0.743	0.28	0.173	0.686	0.152		10	A	0.111	0.11	0.049	0.343	0.113	0.181	0.356	0.367	-0.137	-0.188	0.618	-0.144			A	0.869258	0.870436
	5	B	0.65	0.305	0.227	0.227	0.264	0.282	0.262	0.251	0.244	0.172	0.068	0.314		5	B	0.456	0.87	0.741	0.703	0.668	0.651	0.62	0.607	0.277	0.202	0.564	0.259		5	B	-0.194	0.565	0.514	0.476	0.404	0.369	0.358	0.356	0.033	0.03	0.496	-0.055			B	1.2285	0.334511
	2.5	C	0.583	0.261	0.246	0.232	0.215	0.197	0.189	0.178	0.124	0.121	0.067	0.285		2.5	C	0.955	0.637	0.533	0.457	0.44	0.431	0.632	0.498	0.305	0.323	0.755	0.329		2.5	C	0.372	0.376	0.287	0.225	0.225	0.234	0.443	0.32	0.181	0.202	0.688	0.044			C	0.561837	0.557126
	1.25	D	0.532	0.232	0.21	0.255	0.189	0.163	0.126	0.118	0.11	0.096	0.068	0.268		1.25	D	0.823	0.53	0.473	0.407	0.349	0.393	0.856	0.749	0.281	0.336	0.682	0.219		1.25	D	0.291	0.298	0.263	0.152	0.16	0.23	0.73	0.631	0.171	0.24	0.614	-0.049			D	0.657244	0.648999
	0.625	E	0.555	0.222	0.237	0.189	0.151	0.127	0.112	0.101	0.082	0.077	0.106	0.067		0.625	E	0.798	0.502	0.492	0.359	0.742	0.643	0.472	0.859	0.383	0.312	0.889	0.794		0.625	E	0.243	0.28	0.255	0.564	0.591	0.516	0.36	0.758	0.301	0.235	0.783	0.727		EtOH avg	E	0.713781	0.6702
	0.3125	F	0.56	0.194	0.2	0.131	0.112	0.099	0.096	0.089	0.074	0.072	0.107	0.068		0.3125	F	0.789	0.493	0.497	0.334	0.834	0.94	0.947	0.832	0.337	0.583	1.001	0.892		0.3125	F	0.229	0.389	0.297	0.632	0.722	0.841	0.851	0.743	0.263	0.511	0.894	0.824		0.849	F	0.730271	0.541814
	0.15625	G	0.471	0.307	0.138	0.09	0.086	0.077	0.074	0.073	0.072	0.07	0.105	0.067		0.15625	G	0.832	0.563	0.381	0.313	0.749	1.023	1.034	1.174	0.603	0.468	0.891	0.915		0.15625	G	0.361	0.399	0.589	0.754	0.663	0.946	0.96	1.101	0.531	0.398	0.786	0.848			G	0.574794	0.530035
	0.078125	H	0.563	0.364	0.165	0.115	0.083	0.077	0.074	0.071	0.069	0.068	0.105	0.067		0.078125	H	1.092	0.573	0.573	0.543	0.864	1.058	1.124	1.484	0.457	0.914	1.078	1.064		0.078125	H	0.529	0.567	0.653	0.857	0.781	0.981	1.05	1.413	0.388	0.846	0.973	0.997			H	0.376914	0.332155
													SC	EtOH														SC	EtOH														SC	EtOH
[truncated: 24 more columns]

## Sheet: E. globulus + S. baicalensis
	T=0h															T=24h															T24h-T0h															Normalized with vehicle control
		S. baicalensis	2.5	1.25	0.625	0.3125	0.15625	0.078125	0.0390625	0.0195312	E. globulus	S. baicalensis	GC	ABX			S. baicalensis	2.5	1.25	0.625	0.3125	0.15625	0.078125	0.0390625	0.0195312	E. globulus	S. baicalensis	GC	ABX			S. baicalensis	2.5	1.25	0.625	0.3125	0.15625	0.078125	0.0390625	0.0195312	E. globulus	S. baicalensis	GC	ABX			S. baicalensis
Replicate 1	E. globulus	T=0h	1	2	3	4	5	6	7	8	9	10	11	12		E. globulus	T=24h	1	2	3	4	5	6	7	8	9	10	11	12		E. globulus	T24h-T0h	1	2	3	4	5	6	7	8	9	10	11	12		E. globulus		1	2
	5	A	0.462	0.562	0.517	0.525	0.537	0.544	0.509	0.542	0.073	0.443	0.067	0.776		5	A	0.551	0.678	0.671	0.625	0.839	0.822	0.847	0.875	0.166	0.755	0.779	0.085		5	A	0.089	0.116	0.154	0.1	0.302	0.278	0.338	0.333	0.093	0.312	0.712	-0.691			A	0.918907	0.894305
	2.5	B	0.315	0.357	0.268	0.38	0.402	0.488	0.327	0.309	0.073	0.258	0.068	0.767		2.5	B	0.459	0.611	0.407	0.46	0.623	0.686	0.569	0.501	0.489	0.51	0.677	0.159		2.5	B	0.144	0.254	0.139	0.08	0.221	0.198	0.242	0.192	0.416	0.252	0.609	-0.608			B	0.868793	0.768565
	1.25	C	0.285	0.216	0.132	0.162	0.153	0.239	0.141	0.151	0.067	0.187	0.068	0.79		1.25	C	0.518	0.439	0.332	0.266	0.378	0.431	0.4	0.386	1.13	0.443	0.595	0.119		1.25	C	0.233	0.223	0.2	0.104	0.225	0.192	0.259	0.235	1.063	0.256	0.527	-0.671			C	0.787699	0.796811
	0.625	D	0.23	0.122	0.097	0.1	0.091	0.108	0.089	0.103	0.08	0.143	0.071	0.773		0.625	D	0.481	0.422	0.323	0.379	0.31	0.346	0.279	0.318	1.16	0.499	0.617	0.164		0.625	D	0.251	0.3	0.226	0.279	0.219	0.238	0.19	0.215	1.08	0.356	0.546	-0.609			D	0.771298	0.726651
	0.3125	E	0.154	0.088	0.085	0.078	0.077	0.076	0.078	0.087	0.081	0.105	0.101	0.066		0.3125	E	0.334	0.335	0.488	0.33	0.379	0.318	0.353	0.322	1.183	0.528	0.101	1.159		0.3125	E	0.18	0.247	0.403	0.252	0.302	0.242	0.275	0.235	1.102	0.423	0	1.093		EtOH avg:	E	0.835991	0.774943
	0.15625	F	0.119	0.079	0.081	0.072	0.071	0.071	0.072	0.07	0.069	0.078	0.103	0.067		0.15625	F	0.328	0.385	0.51	0.382	0.374	0.598	0.577	0.639	1.159	0.637	0.102	1.17		0.15625	F	0.209	0.306	0.429	0.31	0.303	0.527	0.505	0.569	1.09	0.559	-0.001	1.103		1.0975	F	0.809567	0.721185
	0.078125	G	0.092	0.086	0.075	0.07	0.069	0.071	0.072	0.07	0.066	0.072	0.102	0.066		0.078125	G	0.292	0.491	0.482	0.42	0.479	0.512	0.365	0.674	1.169	0.63	0.099	1.178		0.078125	G	0.2	0.405	0.407	0.35	0.41	0.441	0.293	0.604	1.103	0.558	-0.003	1.112			G	0.817768	0.630979
	0.0390625	H	0.083	0.073	0.07	0.07	0.068	0.069	0.068	0.071	0.067	0.069	0.102	0.066		0.0390625	H	0.392	0.379	0.381	0.361	0.505	0.555	0.458	0.777	1.192	0.738	0.102	1.148		0.0390625	H	0.309	0.306	0.311	0.291	0.437	0.486	0.39	0.706	1.125	0.669	0	1.082			H	0.718451	0.721185
													SC	EtOH														SC	EtOH														SC	EtOH
		S. baicalensis	2.5	1.25	0.625	0.3125	0.15625	0.078125	0.0390625	0.0195312	E. globulus	S. baicalensis	GC	ABX			S. baicalensis	2.5	1.25	0.625	0.3125	0.15625	0.078125	0.0390625	0.0195312	E. globulus	S. baicalensis	GC	ABX			S. baicalensis	5	2.5	1.25	0.625	0.3125	0.15625	0.078125	0.0390625	P. granatum	E. globulus	GC	ABX			S. baicalensis
Replicate 2	E. globulus	T=0h	1	2	3	4	5	6	7	8	9	10	11	12		E. globulus	T=24h	1	2	3	4	5	6	7	8	9	10	11	12		E. globulus	T24h-T0h	1	2	3	4	5	6	7	8	9	10	11	12		E. globulus		1	2
	5	A	0.451	0.507	0.558	0.573	0.612	0.601	0.66	0.628	0.075	0.409	0.068	0.789		5	A	0.589	0.591	0.598	0.592	0.843	0.856	0.842	0.812	0.224	0.705	0.643	0.115		5	A	0.138	0.084	0.04	0.019	0.231	0.255	0.182	0.184	0.149	0.296	0.575	-0.674			A	0.87426	0.923462
	2.5	B	0.289	0.344	0.328	0.31	0.294	0.425	0.515	0.491	0.072	0.27	0.071	0.765		2.5	B	0.497	0.585	0.389	0.419	0.567	0.609	0.693	0.657	1.082	0.474	0.707	0.084		2.5	B	0.208	0.241	0.061	0.109	0.273	0.184	0.178	0.166	1.01	0.204	0.636	-0.681			B	0.810478	0.78041
	1.25	C	0.296	0.172	0.153	0.138	0.144	0.179	0.147	0.182	0.07	0.35	0.075	0.783		1.25	C	0.499	0.409	0.199	0.198	0.357	0.397	0.341	0.411	0.909	0.52	0.146	0.126		1.25	C	0.203	0.237	0.046	0.06	0.213	0.518	0.583	0.229	0.839	0.17	0.071	-0.657			C	0.815034	0.784055
	0.625	D	0.188	0.107	0.103	0.094	0.099	0.098	0.094	0.092	0.071	0.192	0.07	0.778		0.625	D	0.382	0.338	0.285	0.333	0.325	0.327	0.313	0.327	1.148	0.582	0.672	0.15		0.625	D	0.194	0.231	0.182	0.239	0.226	0.692	0.572	0.235	1.077	0.39	0.602	-0.628			D	0.823235	0.789522
	0.3125	E	0.141	0.087	0.086	0.079	0.079	0.077	0.075	0.078	0.071	0.112	0.105	0.069		0.3125	E	0.319	0.325	0.334	0.325	0.321	0.277	0.274	0.306	1.205	0.526	0.1	1.171		0.3125	E	0.178	0.238	0.248	0.246	0.242	0.743	0.673	0.228	1.134	0.414	-0.005	1.102		EtOH avg:	E	0.837813	0.783144
	0.15625	F	0.104	0.084	0.077	0.073	0.073	0.073	0.073	0.075	0.072	0.075	0.104	0.067		0.15625	F	0.302	0.399	0.493	0.398	0.327	0.471	0.387	0.677	1.169	0.572	0.099	1.18		0.15625	F	0.198	0.315	0.416	0.325	0.254	0.583	0.843	0.602	1.097	0.497	-0.005	1.113		1.0975	F	0.81959	0.712984
	0.078125	G	0.095	0.084	0.074	0.073	0.074	0.072	0.074	0.071	0.071	0.071	0.102	0.067		0.078125	G	0.25	0.572	0.411	0.342	0.461	0.479	0.383	0.755	1.226	0.582	0.1	1.132		0.078125	G	0.155	0.488	0.337	0.643	0.856	0.934	0.957	0.684	1.155	0.511	-0.002	1.065			G	0.85877	0.555353
	0.0390625	H	0.087	0.074	0.075	0.072	0.071	0.07	0.07	0.069	0.067	0.069	0.104	0.068		0.0390625	H	0.29	0.273	0.414	0.302	0.482	0.577	0.476	0.842	1.196	0.639	0.102	1.178		0.0390625	H	0.203	0.784	0.532	0.726	0.824	0.813	1.06	0.773	1.129	0.57	-0.002	1.11			H	0.815034	0.285649
													SC	EtOH														SC	EtOH														SC	EtOH
		S. baicalensis	2.5	1.25	0.625	0.3125	0.15625	0.078125	0.0390625	0.0195312	E. globulus	S. baicalensis	GC	ABX			S. baicalensis	2.5	1.25	0.625	0.3125	0.15625	0.078125	0.0390625	0.0195312	E. globulus	S. baicalensis	GC	ABX			S. baicalensis	5	2.5	1.25	0.625	0.3125	0.15625	0.078125	0.0390625	P. granatum	E. globulus	GC	ABX			S. baicalensis
Replicate 3	E. globulus	T=0h	1	2	3	4	5	6	7	8	9	10	11	12		E. globulus	T=24h	1	2	3	4	5	6	7	8	9	10	11	12		E. globulus	T24h-T0h	1	2	3	4	5	6	7	8	9	10	11	12		E. globulus		1	2
	5	A	0.453	0.452	0.577	0.548	0.561	0.527	0.548	0.623	0.072	0.447	0.068	0.772		5	A	0.59	0.525	0.629	0.614	0.779	0.777	0.761	0.849	0.16	0.719	0.666	0.088		5	A	0.137	0.073	0.052	0.066	0.218	0.25	0.213	0.226	0.088	0.272	0.598	-0.684			A	0.873616	0.932657
	2.5	B	0.235	0.346	0.509	0.444	0.497	0.504	0.507	0.3	0.071	0.282	0.068	0.77		2.5	B	0.448	0.497	0.698	0.492	0.672	0.699	0.701	0.537	0.838	0.536	0.7	0.089		2.5	B	0.213	0.151	0.189	0.048	0.175	0.195	0.194	0.237	0.767	0.254	0.632	-0.681			B	0.803506	0.860701
	1.25	C	0.158	0.239	0.225	0.359	0.365	0.39	0.198	0.198	0.067	0.208	0.068	0.783		1.25	C	0.4	0.393	0.355	0.39	0.589	0.586	0.381	0.439	0.926	0.394	0.674	0.094		1.25	C	0.242	0.154	0.13	0.031	0.224	0.196	0.183	0.241	0.859	0.186	0.606	-0.689			C	0.776753	0.857934
	0.625	D	0.112	0.132	0.102	0.169	0.144	0.178	0.096	0.1	0.068	0.139	0.068	0.768		0.625	D	0.319	0.327	0.319	0.381	0.33	0.387	0.334	0.298	1.183	0.398	0.595	0.096		0.625	D	0.207	0.195	0.217	0.212	0.186	0.209	0.238	0.198	1.115	0.259	0.527	-0.672			D	0.809041	0.820111
	0.3125	E	0.11	0.107	0.106	0.086	0.078	0.077	0.075	0.079	0.068	0.088	0.102	0.066		0.3125	E	0.34	0.334	0.45	0.298	0.282	0.391	0.316	0.297	1.193	0.477	0.099	1.101		0.3125	E	0.23	0.227	0.344	0.564	0.204	0.314	0.241	0.218	1.125	0.389	-0.003	1.035		EtOH avg:	E	0.787823	0.79059
	0.15625	F	0.107	0.113	0.074	0.072	0.071	0.071	0.076	0.073	0.069	0.074	0.1	0.066		0.15625	F	0.268	0.582	0.552	0.319	0.375	0.509	0.47	0.682	1.175	0.482	0.097	1.189		0.15625	F	0.161	0.389	0.478	0.632	0.304	0.438	0.394	0.609	1.106	0.408	-0.003	1.123		1.084	F	0.851476	0.641144
	0.078125	G	0.083	0.076	0.073	0.072	0.07	0.075	0.071	0.072	0.072	0.071	0.1	0.067		0.078125	G	0.329	0.472	0.463	0.314	0.486	0.51	0.499	0.723	1.182	0.562	0.097	1.135		0.078125	G	0.246	0.399	0.589	0.754	0.416	0.435	0.428	0.651	1.11	0.491	-0.003	1.068			G	0.773063	0.631919
	0.0390625	H	0.081	0.076	0.072	0.071	0.07	0.069	0.068	0.069	0.067	0.067	0.1	0.066		0.0390625	H	0.378	0.243	0.466	0.314	0.49	0.692	0.583	0.899	1.129	0.531	0.097	1.176		0.0390625	H	0.297	0.567	0.653	0.857	0.42	0.623	0.515	0.83	1.062	0.464	-0.003	1.11			H	0.726015	0.476937
													SC	EtOH														SC	EtOH														SC	EtOH
[truncated: 24 more columns]

## Sheet: E. globulus + P. amurense
	T=0h															T=24h															T24h-T0h															Normalized with vehicle control
		E. globulus	5	2.5	1.25	0.625	0.3125	0.15625	0.078125	0.0390625	P. amurense	E. globulus	GC	ABX			E. globulus	5	2.5	1.25	0.625	0.3125	0.15625	0.078125	0.0390625	P. amurense	E. globulus	GC	ABX			E. globulus	5	2.5	1.25	0.625	0.3125	0.15625	0.078125	0.0390625	P. amurense	E. globulus	GC	ABX			E. globulus
Replicate 1	P. amurense	T=0h	1	2	3	4	5	6	7	8	9	10	11	12		P. amurense	T=24h	1	2	3	4	5	6	7	8	9	10	11	12		P. amurense		1	2	3	4	5	6	7	8	9	10	11	12		P. amurense		1	2
	20	A	0.176	0.171	0.139	0.122	0.122	0.123	0.129	0.114	0.107	0.103	0.071	0.949		20	A	0.186	0.162	0.125	0.122	0.254	0.27	0.522	0.491	0.118	0.096	0.703	0.1		20	A	0.01	-0.009	-0.014	0	0.132	0.147	0.393	0.377	0.011	-0.007	0.632	-0.849			A	0.98703	1.01167
	10	B	0.15	0.121	0.097	0.099	0.085	0.081	0.086	0.088	0.076	0.079	0.065	0.994		10	B	0.146	0.128	0.097	0.175	0.214	0.314	0.525	0.438	0.085	0.074	0.816	0.084		10	B	-0.004	0.007	0	0.076	0.129	0.233	0.439	0.35	0.009	-0.005	0.751	-0.91			B	1.00519	0.990921
	5	C	0.13	0.092	0.082	0.072	0.082	0.072	0.071	0.065	0.078	0.075	0.072	0.897		5	C	0.155	0.103	0.076	0.132	0.221	0.433	0.568	0.507	0.725	0.74	0.787	0.075		5	C	0.025	0.011	-0.006	0.06	0.139	0.361	0.497	0.442	0.647	0.665	0.715	-0.822			C	0.967575	0.985733
	2.5	D	0.101	0.085	0.084	0.077	0.076	0.077	0.065	0.074	0.077	0.074	0.069	1.079		2.5	D	0.105	0.083	0.096	0.112	0.293	0.396	1.036	1.136	0.995	0.982	0.863	0.079		2.5	D	0.004	-0.002	0.012	0.035	0.217	0.319	0.891	1.062	0.918	0.908	0.794	-1			D	0.994812	1.00259
	1.25	E	0.111	0.086	0.077	0.066	0.075	0.074	0.07	0.063	0.067	0.062	0.105	0.069		1.25	E	0.103	0.094	0.161	0.191	0.413	0.494	1.094	1.192	1.012	1.171	0.096	0.791		1.25	E	-0.008	0.008	0.084	0.125	0.338	0.42	0.722	1.129	0.945	1.109	-0.009	0.722		EtOH avg:	E	1.01038	0.989624
	0.625	F	0.103	0.086	0.075	0.065	0.067	0.07	0.067	0.06	0.07	0.073	0.093	0.059		0.625	F	0.094	0.181	0.159	0.146	0.446	0.602	0.981	1.072	0.912	1.057	0.088	0.944		0.625	F	-0.009	0.095	0.084	0.081	0.379	0.532	0.912	1.012	0.842	0.984	-0.005	0.885		0.771	F	1.01167	0.876783
	0.3125	G	0.107	0.075	0.079	0.083	0.068	0.069	0.072	0.07	0.064	0.068	0.104	0.061		0.3125	G	0.189	0.182	0.146	0.428	0.464	0.596	1.059	1.086	0.857	0.994	0.102	0.778		0.3125	G	0.082	0.107	0.067	0.345	0.396	0.527	0.883	1.016	0.793	0.926	-0.002	0.717			G	0.893645	0.861219
	0.15625	H	0.089	0.076	0.068	0.074	0.073	0.071	0.071	0.066	0.065	0.062	0.095	0.061		0.15625	H	0.194	0.187	0.086	0.536	0.519	0.577	0.895	1.024	0.932	0.962	0.09	0.821		0.15625	H	0.105	0.111	0.018	0.462	0.446	0.506	0.824	0.958	0.867	0.9	-0.005	0.76			H	0.863813	0.856031
													SC	EtOH														SC	EtOH														SC	EtOH
		E. globulus	5	2.5	1.25	0.625	0.3125	0.15625	0.078125	0.0390625	P. amurense	E. globulus	GC	ABX			E. globulus	5	2.5	1.25	0.625	0.3125	0.15625	0.078125	0.0390625	P. amurense	E. globulus	GC	ABX			E. globulus	5	2.5	1.25	0.625	0.3125	0.15625	0.078125	0.0390625	P. amurense	E. globulus	GC	ABX			E. globulus
Replicate 2	P. amurense	T=0h	1	2	3	4	5	6	7	8	9	10	11	12		P. amurense	T=24h	1	2	3	4	5	6	7	8	9	10	11	12		P. amurense		1	2	3	4	5	6	7	8	9	10	11	12		P. amurense		1	2
	20	A	0.162	0.142	0.143	0.133	0.124	0.133	0.137	0.163	0.095	0.107	0.075	1.098		20	A	0.202	0.168	0.129	0.106	0.238	0.285	0.741	0.654	0.123	0.09	0.799	0.096		20	A	0.04	0.026	-0.014	-0.027	0.114	0.152	0.604	0.491	0.028	-0.017	0.724	-1.002			A	0.955157	0.970852
	10	B	0.136	0.119	0.1	0.105	0.099	0.092	0.094	0.093	0.079	0.082	0.069	0.921		10	B	0.132	0.124	0.1	0.075	0.239	0.396	0.707	0.798	0.093	0.076	0.879	0.078		10	B	-0.004	0.005	0	-0.03	0.14	0.304	0.613	0.705	0.014	-0.006	0.81	-0.843			B	1.00448	0.994395
	5	C	0.109	0.1	0.088	0.078	0.072	0.068	0.066	0.066	0.077	0.063	0.063	0.882		5	C	0.132	0.095	0.093	0.201	0.211	0.593	0.911	0.854	0.93	0.638	0.934	0.089		5	C	0.023	-0.005	0.005	0.123	0.139	0.525	0.716	0.788	0.853	0.575	0.871	-0.793			C	0.974215	1.00561
	2.5	D	0.103	0.085	0.07	0.075	0.072	0.067	0.067	0.069	0.066	0.069	0.072	0.963		2.5	D	0.101	0.09	0.126	0.229	0.275	0.611	1.173	1.031	1.125	1.081	0.83	0.077		2.5	D	-0.002	0.005	0.056	0.154	0.203	0.544	0.841	0.962	1.059	1.012	0.758	-0.886			D	1.00224	0.994395
	1.25	E	0.116	0.077	0.068	0.071	0.075	0.075	0.064	0.061	0.073	0.061	0.106	0.071		1.25	E	0.116	0.1	0.112	0.193	0.363	0.61	1.126	1.141	1.056	1.156	0.1	1.047		1.25	E	0	0.023	0.044	0.122	0.288	0.535	0.752	1.08	0.983	1.095	-0.006	0.976		EtOH avg:	E	1	0.974215
	0.625	F	0.097	0.073	0.079	0.078	0.074	0.064	0.071	0.069	0.07	0.061	0.097	0.066		0.625	F	0.188	0.15	0.161	0.2	0.482	0.733	1.052	1.183	1.088	1.139	0.092	0.901		0.625	F	0.091	0.077	0.082	0.122	0.408	0.669	0.802	1.114	1.018	1.078	-0.005	0.835		0.892	F	0.897982	0.913677
	0.3125	G	0.096	0.08	0.067	0.075	0.069	0.068	0.069	0.074	0.067	0.071	0.099	0.061		0.3125	G	0.196	0.189	0.187	0.319	0.405	0.622	1.14	1.026	0.982	0.901	0.09	0.979		0.3125	G	0.1	0.109	0.12	0.244	0.336	0.554	0.824	0.952	0.915	0.83	-0.009	0.918			G	0.887892	0.877803
	0.15625	H	0.11	0.076	0.077	0.073	0.07	0.073	0.067	0.064	0.072	0.061	0.092	0.061		0.15625	H	0.258	0.162	0.307	1.099	0.713	0.702	1.113	1.091	0.949	0.948	0.095	0.9		0.15625	H	0.148	0.086	0.23	1.026	0.643	0.629	1.046	1.027	0.877	0.887	0.003	0.839			H	0.834081	0.903587
													SC	EtOH														SC	EtOH														SC	EtOH
		E. globulus	5	2.5	1.25	0.625	0.3125	0.15625	0.078125	0.0390625	P. amurense	E. globulus	GC	ABX			E. globulus	5	2.5	1.25	0.625	0.3125	0.15625	0.078125	0.0390625	P. amurense	E. globulus	GC	ABX			E. globulus	5	2.5	1.25	0.625	0.3125	0.15625	0.078125	0.0390625	P. amurense	E. globulus	GC	ABX			E. globulus
Replicate 3	P. amurense	T=0h	1	2	3	4	5	6	7	8	9	10	11	12		P. amurense	T=24h	1	2	3	4	5	6	7	8	9	10	11	12		P. amurense		1	2	3	4	5	6	7	8	9	10	11	12		P. amurense		1	2
	20	A	0.16	0.166	0.137	0.139	0.138	0.127	0.116	0.136	0.091	0.109	0.07	1.034		20	A	0.522	0.159	0.136	0.122	0.223	0.345	0.603	0.697	0.104	0.088	0.884	0.087		20	A	0.362	-0.007	-0.001	-0.017	0.085	0.218	0.487	0.561	0.013	-0.021	0.814	-0.947			A	0.557728	1.00855
	10	B	0.156	0.137	0.126	0.108	0.095	0.092	0.096	0.08	0.071	0.084	0.062	0.839		10	B	0.15	0.146	0.125	0.097	0.193	0.406	0.744	0.69	0.101	0.07	0.983	0.094		10	B	-0.006	0.009	-0.001	-0.011	0.098	0.314	0.648	0.61	0.03	-0.014	0.921	-0.745			B	1.00733	0.989004
	5	C	0.134	0.104	0.08	0.079	0.077	0.079	0.076	0.074	0.07	0.078	0.07	0.914		5	C	0.124	0.11	0.086	0.139	0.165	0.493	0.715	0.874	0.906	0.81	0.886	0.087		5	C	-0.01	0.006	0.006	0.06	0.088	0.414	0.639	0.8	0.836	0.732	0.816	-0.827			C	1.01222	0.99267
	2.5	D	0.107	0.086	0.075	0.075	0.069	0.068	0.064	0.072	0.07	0.063	0.071	0.867		2.5	D	0.122	0.101	0.17	0.178	0.281	0.506	1.137	1.232	1.032	1.182	0.765	0.093		2.5	D	0.015	0.015	0.095	0.103	0.212	0.438	0.689	1.16	0.962	1.119	0.694	-0.774			D	0.981674	0.981674
	1.25	E	0.112	0.092	0.078	0.068	0.074	0.074	0.064	0.06	0.07	0.064	0.107	0.07		1.25	E	0.104	0.087	0.127	0.106	0.302	0.642	1.189	1.078	1.13	1.257	0.095	0.758		1.25	E	-0.008	-0.005	0.049	0.038	0.228	0.568	0.743	1.018	1.06	1.193	-0.012	0.688		EtOH avg:	E	1.00977	1.00611
	0.625	F	0.09	0.082	0.068	0.063	0.067	0.068	0.063	0.067	0.062	0.07	0.108	0.063		0.625	F	0.16	0.155	0.153	0.123	0.339	0.652	1.271	1.172	1.02	0.998	0.1	0.965		0.625	F	0.07	0.073	0.085	0.06	0.272	0.584	0.694	1.105	0.958	0.928	-0.008	0.902		0.8185	F	0.914478	0.910812
	0.3125	G	0.103	0.078	0.068	0.072	0.065	0.064	0.068	0.07	0.064	0.069	0.098	0.072		0.3125	G	0.248	0.151	0.163	0.372	0.335	0.725	1.165	1.026	0.924	1.088	0.095	0.934		0.3125	G	0.145	0.073	0.095	0.3	0.27	0.661	0.755	0.956	0.86	1.019	-0.003	0.862			G	0.822847	0.910812
	0.15625	H	0.093	0.085	0.068	0.071	0.068	0.062	0.062	0.064	0.063	0.06	0.097	0.063		0.15625	H	0.318	0.184	0.236	0.442	0.452	0.872	1.004	1.082	0.861	0.975	0.09	0.885		0.15625	H	0.225	0.099	0.168	0.371	0.384	0.81	0.942	1.018	0.798	0.915	-0.007	0.822			H	0.725107	0.879047
													SC	EtOH														SC	EtOH														SC	EtOH					0
[truncated: 24 more columns]

## Sheet: H. canadensis + P. amurense
	T=0h															T=24h															T24h-T0h															Normalized with vehicle control
		H. canadensis	5	2.5	1.25	0.625	0.3125	0.15625	0.078125	0.0390625	P. amurense	H. canadensis	GC	ABX			H. canadensis	5	2.5	1.25	0.625	0.3125	0.15625	0.078125	0.0390625	P. amurense	H. canadensis	GC	ABX			H. canadensis	5	2.5	1.25	0.625	0.3125	0.15625	0.078125	0.0390625	P. amurense	H. canadensis	GC	ABX			H. canadensis
Replicate 1	P. amurense	T=0h	1	2	3	4	5	6	7	8	9	10	11	12		P. amurense	T=24h	1	2	3	4	5	6	7	8	9	10	11	12		P. amurense	T24h-T0h	1	2	3	4	5	6	7	8	9	10	11	12		P. amurense		1	2
	2.5	A	0.182	0.159	0.138	0.126	0.129	0.125	0.131	0.121	0.106	0.096	0.066	0.988		2.5	A	0.179	0.152	0.131	0.113	0.222	0.428	0.482	0.511	0.115	0.094	0.743	0.099		2.5	A	-0.003	-0.007	-0.007	-0.013	0.093	0.303	0.351	0.39	0.009	-0.002	0.677	-0.889			A	1.00375	1.00874
	1.25	B	0.142	0.132	0.099	0.1	0.091	0.085	0.087	0.085	0.08	0.081	0.067	0.985		1.25	B	0.143	0.129	0.095	0.173	0.582	0.382	0.482	0.486	0.087	0.077	0.8	0.077		1.25	B	0.001	-0.003	-0.004	0.073	0.491	0.297	0.395	0.401	0.007	-0.004	0.733	-0.908			B	0.998751	1.00375
	0.625	C	0.132	0.1	0.079	0.077	0.075	0.073	0.073	0.072	0.072	0.07	0.066	0.953		0.625	C	0.143	0.1	0.083	0.128	0.784	0.473	0.529	0.55	0.682	0.705	0.732	0.081		0.625	C	0.011	0	0.004	0.051	0.709	0.4	0.456	0.478	0.61	0.635	0.666	-0.872			C	0.986259	1
	0.3125	D	0.106	0.087	0.076	0.072	0.071	0.074	0.07	0.069	0.07	0.068	0.067	0.992		0.3125	D	0.108	0.086	0.1	0.457	1.098	1.1	1.088	1.063	1.006	1.07	0.843	0.075		0.3125	D	0.002	-0.001	0.024	0.385	1.027	1.026	1.018	0.994	0.936	1.002	0.776	-0.917			D	0.997502	1.00125
	0.15625	E	0.106	0.087	0.08	0.071	0.07	0.069	0.068	0.067	0.069	0.067	0.102	0.067		0.15625	E	0.107	0.088	0.175	1	1.091	1.119	1.116	1.116	0.993	1.106	0.094	0.847		0.15625	E	0.001	0.001	0.095	0.929	1.021	1.05	1.048	1.049	0.924	1.039	-0.008	0.78		EtOH avg:	E	0.998751	0.998751
	0.078125	F	0.097	0.082	0.079	0.071	0.069	0.068	0.066	0.066	0.067	0.067	0.101	0.066		0.078125	F	0.1	0.288	0.587	1.042	1.111	1.102	1.083	1.097	0.935	1.037	0.093	0.98		0.078125	F	0.003	0.206	0.508	0.971	1.042	1.034	1.017	1.031	0.868	0.97	-0.008	0.914		0.8005	F	0.996252	0.742661
	0.0390625	G	0.099	0.081	0.072	0.076	0.069	0.067	0.067	0.066	0.067	0.066	0.101	0.066		0.0390625	G	0.102	0.343	0.637	1.035	1.105	1.071	0.976	0.995	0.844	0.921	0.094	0.872		0.0390625	G	0.003	0.262	0.565	0.959	1.036	1.004	0.909	0.929	0.777	0.855	-0.007	0.806			G	0.996252	0.672705
	0.0195312	H	0.098	0.079	0.073	0.069	0.068	0.068	0.067	0.07	0.067	0.066	0.1	0.066		0.0195312	H	0.099	0.375	0.566	0.984	1.09	1.008	0.95	0.968	0.973	0.945	0.095	0.768		0.0195312	H	0.001	0.296	0.493	0.915	1.022	0.94	0.883	0.898	0.906	0.879	-0.005	0.702			H	0.998751	0.630231
													SC	EtOH														SC	EtOH														SC	EtOH
		H. canadensis	5	2.5	1.25	0.625	0.3125	0.15625	0.078125	0.0390625	P. amurense	H. canadensis	GC	ABX			H. canadensis	5	2.5	1.25	0.625	0.3125	0.15625	0.078125	0.0390625	P. amurense	H. canadensis	GC	ABX			H. canadensis	5	2.5	1.25	0.625	0.3125	0.15625	0.078125	0.0390625	P. amurense	H. canadensis	GC	ABX			H. canadensis
Replicate 2	P. amurense	T=0h	1	2	3	4	5	6	7	8	9	10	11	12		P. amurense	T=24h	1	2	3	4	5	6	7	8	9	10	11	12		P. amurense	T24h-T0h	1	2	3	4	5	6	7	8	9	10	11	12		P. amurense		1	2
	2.5	A	0.169	0.149	0.134	0.124	0.122	0.129	0.136	0.149	0.1	0.098	0.068	1.025		2.5	A	0.198	0.154	0.13	0.111	0.294	0.65	0.729	0.643	0.115	0.096	0.739	0.094		2.5	A	0.029	0.005	-0.004	-0.013	0.172	0.521	0.593	0.494	0.015	-0.002	0.671	-0.931			A	0.966772	0.994271
	1.25	B	0.138	0.125	0.102	0.097	0.095	0.087	0.091	0.09	0.078	0.079	0.066	0.969		1.25	B	0.142	0.126	0.099	0.284	0.728	0.702	0.746	0.839	0.089	0.077	0.902	0.075		1.25	B	0.004	0.001	-0.003	0.187	0.633	0.615	0.655	0.749	0.011	-0.002	0.836	-0.894			B	0.995417	0.998854
	0.625	C	0.12	0.098	0.082	0.075	0.074	0.074	0.072	0.073	0.072	0.07	0.066	0.942		0.625	C	0.125	0.099	0.096	0.192	0.937	0.828	0.958	0.897	0.916	0.581	0.85	0.085		0.625	C	0.005	0.001	0.014	0.117	0.863	0.754	0.886	0.824	0.844	0.511	0.784	-0.857			C	0.994271	0.998854
	0.3125	D	0.11	0.087	0.077	0.072	0.07	0.071	0.07	0.068	0.07	0.068	0.066	0.973		0.3125	D	0.11	0.089	0.119	0.642	1.109	1.194	1.105	1.138	1.104	1.114	0.839	0.085		0.3125	D	0	0.002	0.042	0.57	1.039	1.123	1.035	1.07	1.034	1.046	0.773	-0.888			D	1	0.997708
	0.15625	E	0.107	0.085	0.075	0.071	0.07	0.069	0.068	0.067	0.068	0.067	0.101	0.068		0.15625	E	0.108	0.092	0.122	1.061	1.1	1.147	1.172	1.107	0.972	1.126	0.093	0.984		0.15625	E	0.001	0.007	0.047	0.99	1.03	1.078	1.104	1.04	0.904	1.059	-0.008	0.916		EtOH avg:	E	0.998854	0.991979
	0.078125	F	0.107	0.081	0.074	0.071	0.069	0.068	0.066	0.067	0.067	0.066	0.1	0.068		0.078125	F	0.19	0.273	0.645	1.09	1.136	1.06	1.137	1.117	1.019	1.077	0.093	0.936		0.078125	F	0.083	0.192	0.571	1.019	1.067	0.992	1.071	1.05	0.952	1.011	-0.007	0.868		0.87275	F	0.904898	0.780006
	0.0390625	G	0.097	0.087	0.073	0.069	0.071	0.067	0.066	0.069	0.066	0.067	0.1	0.066		0.0390625	G	0.277	0.266	0.7	1.081	1.181	1.148	1.131	1.111	1.04	0.995	0.095	0.913		0.0390625	G	0.18	0.179	0.627	1.012	1.11	1.081	1.065	1.042	0.974	0.928	-0.005	0.847			G	0.793755	0.794901
	0.0195312	H	0.103	0.083	0.074	0.069	0.067	0.068	0.067	0.067	0.066	0.066	0.1	0.067		0.0195312	H	0.482	0.392	0.858	1.127	1.074	1.097	1.057	1.106	0.998	1.025	0.094	0.927		0.0195312	H	0.379	0.309	0.784	1.058	1.007	1.029	0.99	1.039	0.932	0.959	-0.006	0.86			H	0.56574	0.645947
													SC	EtOH														SC	EtOH														SC	EtOH
		H. canadensis	5	2.5	1.25	0.625	0.3125	0.15625	0.078125	0.0390625	P. amurense	H. canadensis	GC	ABX			H. canadensis	5	2.5	1.25	0.625	0.3125	0.15625	0.078125	0.0390625	P. amurense	H. canadensis	GC	ABX			H. canadensis	5	2.5	1.25	0.625	0.3125	0.15625	0.078125	0.0390625	P. amurense	H. canadensis	GC	ABX			H. canadensis
Replicate 3	P. amurense	T=0h	1	2	3	4	5	6	7	8	9	10	11	12		P. amurense	T=24h	1	2	3	4	5	6	7	8	9	10	11	12		P. amurense	T24h-T0h	1	2	3	4	5	6	7	8	9	10	11	12		P. amurense		1	2
	2.5	A	0.174	0.164	0.132	0.127	0.129	0.132	0.126	0.128	0.101	0.101	0.065	0.953		2.5	A	0.548	0.147	0.124	0.112	0.382	0.58	0.632	0.711	0.11	0.096	0.833	0.081		2.5	A	0.374	-0.017	-0.008	-0.015	0.253	0.448	0.506	0.583	0.009	-0.005	0.768	-0.872			A	0.559482	1.02002
	1.25	B	0.143	0.131	0.121	0.102	0.097	0.097	0.091	0.088	0.078	0.078	0.066	0.904		1.25	B	0.164	0.133	0.114	0.199	0.616	0.588	0.691	0.749	0.094	0.077	0.911	0.092		1.25	B	0.021	0.002	-0.007	0.097	0.519	0.491	0.6	0.661	0.016	-0.001	0.845	-0.812			B	0.975265	0.997644
	0.625	C	0.123	0.11	0.085	0.081	0.079	0.077	0.074	0.073	0.072	0.071	0.066	0.933		0.625	C	0.13	0.115	0.092	0.385	0.958	0.649	0.748	0.964	0.911	0.85	0.901	0.079		0.625	C	0.007	0.005	0.007	0.304	0.879	0.572	0.674	0.891	0.839	0.779	0.835	-0.854			C	0.991755	0.994111
	0.3125	D	0.11	0.088	0.076	0.074	0.075	0.072	0.069	0.069	0.069	0.068	0.066	0.932		0.3125	D	0.117	0.095	0.156	0.845	1.116	1.145	1.12	1.136	1.052	1.082	0.849	0.088		0.3125	D	0.007	0.007	0.08	0.771	1.041	1.073	1.051	1.067	0.983	1.014	0.783	-0.844			D	0.991755	0.991755
	0.15625	E	0.106	0.09	0.075	0.071	0.07	0.068	0.068	0.067	0.068	0.066	0.1	0.066		0.15625	E	0.111	0.095	0.136	1.024	1.119	1.154	1.17	1.13	1.12	1.156	0.092	0.888		0.15625	E	0.005	0.005	0.061	0.953	1.049	1.086	1.102	1.063	1.052	1.09	-0.008	0.822		EtOH avg:	E	0.994111	0.994111
	0.078125	F	0.1	0.079	0.073	0.07	0.069	0.067	0.067	0.066	0.066	0.066	0.1	0.066		0.078125	F	0.173	0.148	0.497	1.114	1.151	1.093	1.167	1.123	0.948	1.095	0.092	0.894		0.078125	F	0.073	0.069	0.424	1.044	1.082	1.026	1.1	1.057	0.882	1.029	-0.008	0.828		0.849	F	0.914016	0.918728
	0.0390625	G	0.099	0.081	0.072	0.069	0.067	0.067	0.066	0.066	0.066	0.065	0.1	0.066		0.0390625	G	0.234	0.296	0.928	1.06	1.119	1.169	1.104	1.068	0.974	1.017	0.093	0.921		0.0390625	G	0.135	0.215	0.856	0.991	1.052	1.102	1.038	1.002	0.908	0.952	-0.007	0.855			G	0.840989	0.746761
	0.0195312	H	0.102	0.079	0.072	0.069	0.068	0.067	0.066	0.067	0.066	0.065	0.1	0.066		0.0195312	H	0.35	0.344	0.654	1.05	0.977	1.064	1.041	1.009	0.944	0.927	0.093	0.957		0.0195312	H	0.248	0.265	0.582	0.981	0.909	0.997	0.975	0.942	0.878	0.862	-0.007	0.891			H	0.707892	0.687868
													SC	EtOH														SC	EtOH														SC	EtOH
[truncated: 24 more columns]

[truncated: 5 more sheets: H. canadensis + P. granatum, H. canadensis + S. baicalensis, P. amurense + P. granatum, P. amurense + S. baicalensis, P. granatum + S. baicalensis]
