# Supplementary material for: Synergistic antifungal effects of botanical extracts against Candida albicans
Source: PLoS One. 2026 Jan 12;21(1):e0340665. doi: 10.1371/journal.pone.0340665 (PMC12795357; doi:10.1371/journal.pone.0340665)
Supplement: S3 File — (XLSX) [file pone.0340665.s008.xlsx]

## Sheet: Individual Compound MICs 
T=0h raw data
Concentration (mg/mL)	Berberine			Eucalyptol			Punicalagin			GC	ABX
1	0.1	0.102	0.102	0.1	0.1	0.098	0.1	0.102	0.102	0.062	0.634
0.5	0.097	0.096	0.099	0.097	0.098	0.097	0.097	0.096	0.099	0.061	0.583
0.25	0.097	0.095	0.097	0.097	0.101	0.096	0.097	0.095	0.097	0.069	0.602
0.125	0.099	0.098	0.103				0.099	0.098	0.103	0.065	0.561
0.0625	0.103	0.099	0.1				0.103	0.099	0.1	0.1	0.067
0.03125	0.099	0.098	0.096				0.099	0.098	0.096	0.1	0.07
0.015625	0.1	0.102	0.099				0.1	0.102	0.099	0.1	0.071
0.0078125	0.099	0.102	0.103				0.099	0.102	0.103	0.1	0.063
0.00390625	0.1	0.099	0.1				0.1	0.102	0.1
0.00195312							0.099	0.1	0.096
										SC	EtOH
T=24h raw data
Concentration (mg/mL)	Berberine			Eucalyptol			Punicalagin			GC	ABX
1	0.126	0.127	0.11	0.178	0.129	0.106	0.162	0.191	0.164	0.687	0.101
0.5	0.095	0.114	0.096	0.437	0.483	0.313	0.168	0.152	0.16	0.547	0.094
0.25	0.14	0.116	0.095	0.835	0.652	0.707	0.162	0.165	0.153	0.612	0.098
0.125	0.105	0.102	0.115				0.15	0.151	0.152	0.654	0.1
0.0625	0.113	0.117	0.11				0.161	0.175	0.159	0.101	0.773
0.03125	0.218	0.257	0.122				0.153	0.156	0.166	0.1	0.716
0.015625	0.508	0.523	0.495				0.185	0.269	0.477	0.101	0.656
0.0078125	0.648	0.701	0.614				0.381	0.537	0.598	0.102	0.712
0.00390625	0.761	0.721	0.712				0.648	0.733	0.741
0.00195312							0.743	0.798	0.718
										SC	EtOH
T24h-T0h
Concentration (mg/mL)	Berberine			Eucalyptol			Punicalagin			GC	ABX
1	0.026	0.025	0.008	0.078	0.029	0.008	0.062	0.089	0.062	0.625	-0.533
0.5	-0.002	0.018	-0.003	0.34	0.385	0.216	0.071	0.056	0.061	0.486	-0.489
0.25	0.043	0.021	-0.002	0.738	0.551	0.611	0.065	0.07	0.056	0.543	-0.504
0.125	0.006	0.004	0.012				0.051	0.053	0.049	0.589	-0.461
0.0625	0.01	0.018	0.01				0.058	0.076	0.059	0.001	0.706	EtOH avg:
0.03125	0.119	0.159	0.026				0.054	0.058	0.07	0	0.646	0.6465
0.015625	0.408	0.421	0.396				0.085	0.167	0.378	0.001	0.585
0.0078125	0.549	0.599	0.511				0.282	0.435	0.495	0.002	0.649
0.00390625	0.661	0.622	0.612				0.548	0.631	0.641
0.00195312							0.644	0.698	0.622
										SC	EtOH
Normalized with vehicle control
Concentration (mg/mL)	Berberine			Eucalyptol			Punicalagin			GC	ABX
1	0.959783	0.96133	0.987626	0.87935	0.955143	0.987626	0.904099	0.862336	0.904099	0.0519783	1.8301
0.5	1.00309	0.972158	1.00464	0.474091	0.404486	0.665893	0.890178	0.91338	0.905646	0.22886	1.73235
0.25	0.933488	0.967517	1.00309	-0.141531	0.147718	0.0549111	0.899459	0.891725	0.91338	0.137316	1.80528
0.125	0.990719	0.993813	0.981439				0.921114	0.91802	0.924207	0.0581846	1.72304
0.0625	0.984532	0.972158	0.984532				0.910286	0.882444	0.908739	0.995345	0.0147401
0.03125	0.815932	0.75406	0.959783				0.916473	0.910286	0.891725	1	-0.0069822
0.015625	0.36891	0.348801	0.387471				0.868523	0.741686	0.415313	0.998448	0.0473235
0.0078125	0.150812	0.0734725	0.20959				0.563805	0.327146	0.234339	0.995345	-0.0550815
0.00390625	-0.0224285	0.0378964	0.0533643				0.152359	0.0239753	0.00850735
0.00195312							0.00386698	-0.0796597	0.0378964
										SC	EtOH
Average of 3 replicates
Concentration (mg/mL)	Berberine	Eucalyptol	Punicalagin	GC	ABX
1	0.96958	0.940706	0.890178	0.119085	1.77269
0.5	0.993297	0.514823	0.903068
0.25	0.968033	0.0203661	0.901521
0.125	0.988657		0.921114
0.0625	0.980407		0.90049	0.997285	-2e-08
0.03125	0.843259		0.906161
0.015625	0.368394		0.675174
0.0078125	0.144625		0.375097
0.00390625	0.0229441		0.0616138
0.00195312			-0.0126321
				SC	EtOH

## Sheet: F5 MIC
T=0h raw data
Concentration (mg/mL)	F5			GC	ABX
1	0.103	0.099	0.1	0.062	0.534
0.5	0.099	0.102	0.103	0.061	0.642
0.25	0.097	0.095	0.097	0.062	0.582
0.125	0.099	0.098	0.096	0.064	0.612
0.0625	0.099	0.098	0.099	0.1	0.066
0.03125	0.097	0.098	0.096	0.1	0.069
0.015625	0.098	0.098	0.097	0.1	0.069
0.0078125	0.099	0.102	0.099	0.1	0.063
				SC	EtOH
T=24h raw data
Concentration (mg/mL)	F5			GC	ABX
1	0.105	0.115	0.107	0.621	0.1
0.5	0.123	0.15	0.236	0.592	0.102
0.25	0.355	0.458	0.325	0.599	0.1
0.125	0.372	0.38	0.301	0.631	0.101
0.0625	0.843	0.661	0.582	0.1	0.737
0.03125	0.862	0.89	0.834	0.1	0.693
0.015625				0.101	0.636
0.0078125				0.101	0.697
				SC	EtOH
T24h-T0h
Concentration (mg/mL)	F5			GC	ABX
1	0.002	0.016	0.007	0.559	-0.434
0.5	0.024	0.048	0.133	0.531	-0.54
0.25	0.258	0.363	0.228	0.537	-0.482
0.125	0.273	0.282	0.205	0.567	-0.511
0.0625	0.744	0.563	0.483	0	0.671	EtOH avg:
0.03125	0.765	0.792	0.738	0	0.624	0.624
0.015625				0.001	0.567
0.0078125				0.001	0.634
				SC	EtOH
Normalized with vehicle control
Concentration (mg/mL)	F5			GC	ABX
1	0.996795	0.974359	0.988782	0.0519783	1.8301
0.5	0.961538	0.923077	0.786859	0.22886	1.73235
0.25	0.586538	0.418269	0.634615	0.137316	1.80528
0.125	0.5625	0.548077	0.671474	0.0581846	1.72304
0.0625	-0.192308	0.0977564	0.225962	0.995345	0.0147401
0.03125	-0.225962	-0.269231	-0.182692	1	-0.0069822
0.015625				0.998448	0.0473235
0.0078125				0.995345	-0.0550815
				SC	EtOH
Average of 3 replicates
Concentration (mg/mL)	F5	GC	ABX
1	0.986645	0.119085	1.77269
0.5	0.890491
0.25	0.546474
0.125	0.594017
0.0625	0.0438034	0.997285	-2e-08
0.03125	-0.225962
0.015625
0.0078125
		SC	EtOH

## Sheet: Berberine + Eucalyptol
	T=0h															T=24h															T24h-T0h															Normalized with vehicle control
		Eucalyptol	2	1	0.5	0.25	0.125	0.0625	0.03125	0.015625	Berberine	Eucalyptol	GC	ABX			Eucalyptol	2	1	0.5	0.25	0.125	0.0625	0.03125	0.015625	Berberine	Eucalyptol	GC	ABX			Eucalyptol	2	1	0.5	0.25	0.125	0.0625	0.03125	0.015625	Berberine	Eucalyptol	GC	ABX			Eucalyptol
Replicate 1	Berberine	T=0H	1	2	3	4	5	6	7	8	9	10	11	12		Berberine	T=24H	1	2	3	4	5	6	7	8	9	10	11	12		Berberine	T24H-T0H	1	2	3	4	5	6	7	8	9	10	11	12		Berberine		1	2
	0.125	A	0.323	0.282	0.35	0.424	0.398	0.208	0.268	0.376	0.19	0.099	0.065	0.628		0.125	A	0.334	0.372	0.342	0.472	0.49	0.883	0.719	0.889	0.11	0.127	0.73	0.089		0.125	A	0.011	0.09	-0.008	0.048	0.092	0.675	0.451	0.513	-0.08	0.028	0.665	-0.539			A	0.983619	0.865972
	0.0625	B	0.279	0.235	0.24	0.18	0.241	0.181	0.158	0.161	0.133	0.073	0.066	0.599		0.0625	B	0.299	0.298	0.321	0.45	0.572	0.91	0.841	0.844	0.101	0.154	0.61	0.103		0.0625	B	0.02	0.063	0.081	0.27	0.331	0.729	0.683	0.683	-0.032	0.081	0.544	-0.496			B	0.970216	0.90618
	0.03125	C	0.255	0.202	0.213	0.174	0.151	0.164	0.127	0.098	0.187	0.076	0.063	0.622		0.03125	C	0.46	0.521	0.479	0.42	0.414	0.732	0.729	0.739	0.357	0.471	0.611	0.092		0.03125	C	0.205	0.319	0.266	0.246	0.263	0.568	0.602	0.641	0.17	0.395	0.548	-0.53			C	0.694713	0.524944
	0.015625	D	0.288	0.28	0.142	0.121	0.094	0.069	0.083	0.071	0.088	0.071	0.065	0.585		0.015625	D	0.63	0.764	0.593	0.583	0.727	0.912	0.648	0.489	0.657	0.66	0.685	0.097		0.015625	D	0.342	0.484	0.451	0.462	0.633	0.843	0.565	0.418	0.569	0.589	0.62	-0.488			D	0.490692	0.279226
	0.0078125	E	0.323	0.385	0.149	0.11	0.073	0.065	0.068	0.075	0.062	0.063	0.102	0.068		0.0078125	E	0.721	0.705	0.638	0.557	0.711	0.857	0.628	0.893	0.846	1.009	0.101	0.771		0.0078125	E	0.398	0.32	0.489	0.447	0.638	0.792	0.56	0.818	0.784	0.946	-0.001	0.703		EtOH avg:	E	0.407297	0.523455
	0.00390625	F	0.266	0.343	0.201	0.114	0.067	0.066	0.064	0.073	0.079	0.06	0.099	0.065		0.00390625	F	0.891	0.649	0.599	0.712	0.885	0.834	0.846	0.823	0.855	0.91	0.1	0.733		0.00390625	F	0.625	0.306	0.398	0.598	0.818	0.768	0.782	0.75	0.776	0.85	0.001	0.668		0.6715	F	0.069248	0.544304
	0.00195312	G	0.261	0.377	0.234	0.118	0.089	0.08	0.076	0.065	0.079	0.075	0.102	0.065		0.00195312	G	0.781	0.788	0.612	0.846	0.711	0.65	0.725	0.7	0.836	0.853	0.101	0.704		0.00195312	G	0.52	0.411	0.378	0.728	0.622	0.57	0.649	0.635	0.757	0.778	-0.001	0.639			G	0.225614	0.387937
	0.000976562	H	0.337	0.349	0.192	0.121	0.081	0.088	0.077	0.065	0.06	0.056	0.098	0.066		0.000976562	H	0.888	0.812	0.647	0.72	0.617	0.675	0.863	0.806	0.903	0.777	0.1	0.742		0.000976562	H	0.551	0.463	0.455	0.599	0.536	0.587	0.786	0.741	0.843	0.721	0.002	0.676			H	0.179449	0.310499
													SC	EtOH														SC	EtOH														SC	EtOH
		Eucalyptol	2	1	0.5	0.25	0.125	0.0625	0.03125	0.015625	Berberine	Eucalyptol	GC	ABX			Eucalyptol	2	1	0.5	0.25	0.125	0.0625	0.03125	0.015625	Berberine	Eucalyptol	GC	ABX			Eucalyptol	2	1	0.5	0.25	0.125	0.0625	0.03125	0.015625	Berberine	Eucalyptol	GC	ABX			Eucalyptol
Replicate 2	Berberine	T=0H	1	2	3	4	5	6	7	8	9	10	11	12		Berberine	T=24H	1	2	3	4	5	6	7	8	9	10	11	12		Berberine	T24H-T0H	1	2	3	4	5	6	7	8	9	10	11	12		Berberine		1	2
	0.125	A	0.285	0.227	0.334	0.436	0.231	0.157	0.152	0.2	0.399	0.098	0.065	0.624		0.125	A	0.304	0.297	0.4	0.42	0.488	0.722	0.892	0.947	0.121	0.177	0.753	0.099		0.125	A	0.019	0.07	0.066	-0.016	0.257	0.565	0.74	0.747	-0.278	0.079	0.688	-0.525			A	0.972293	0.897922
	0.0625	B	0.208	0.214	0.219	0.189	0.174	0.284	0.23	0.191	0.214	0.07	0.067	0.595		0.0625	B	0.343	0.288	0.251	0.512	0.492	0.85	0.753	0.891	0.083	0.408	0.698	0.106		0.0625	B	0.135	0.074	0.032	0.323	0.318	0.566	0.523	0.7	-0.131	0.338	0.631	-0.489			B	0.803135	0.892089
	0.03125	C	0.23	0.155	0.144	0.112	0.138	0.158	0.18	0.158	0.108	0.071	0.064	0.622		0.03125	C	0.477	0.497	0.564	0.482	0.442	0.934	0.994	1.042	0.401	0.433	0.654	0.114		0.03125	C	0.247	0.342	0.42	0.37	0.304	0.776	0.814	0.884	0.293	0.362	0.59	-0.508			C	0.63981	0.501276
	0.015625	D	0.246	0.191	0.11	0.092	0.069	0.087	0.073	0.086	0.107	0.058	0.066	0.605		0.015625	D	0.587	0.679	0.89	0.632	0.63	0.703	0.965	1.09	0.962	0.723	0.698	0.101		0.015625	D	0.341	0.488	0.78	0.54	0.561	0.616	0.892	1.004	0.855	0.665	0.632	-0.504			D	0.502734	0.28837
	0.0078125	E	0.33	0.162	0.111	0.079	0.082	0.081	0.077	0.084	0.076	0.075	0.103	0.066		0.0078125	E	0.617	0.682	0.553	0.54	0.689	0.622	0.809	0.847	1.061	0.852	0.1	0.732		0.0078125	E	0.287	0.52	0.442	0.461	0.607	0.541	0.732	0.763	0.985	0.777	-0.003	0.666		EtOH avg:	E	0.58148	0.241706
	0.00390625	F	0.237	0.283	0.135	0.094	0.091	0.086	0.08	0.086	0.071	0.078	0.101	0.067		0.00390625	F	0.613	0.685	0.582	0.683	0.723	0.739	1.059	0.913	1.003	0.641	0.096	0.74		0.00390625	F	0.376	0.402	0.447	0.589	0.632	0.653	0.979	0.827	0.932	0.563	-0.005	0.673		0.68575	F	0.451695	0.413781
	0.00195312	G	0.271	0.359	0.211	0.118	0.084	0.084	0.082	0.072	0.064	0.075	0.102	0.066		0.00195312	G	0.642	0.714	0.585	0.858	0.817	0.905	0.986	1.171	1.02	0.768	0.101	0.743		0.00195312	G	0.371	0.355	0.374	0.74	0.733	0.821	0.904	1.099	0.956	0.693	-0.001	0.677			G	0.458987	0.482319
	0.000976562	H	0.401	0.356	0.174	0.128	0.081	0.058	0.064	0.058	0.061	0.058	0.102	0.068		0.000976562	H	0.717	0.761	0.672	0.72	0.842	0.807	1.053	1.014	1.051	0.956	0.097	0.795		0.000976562	H	0.316	0.405	0.498	0.592	0.761	0.749	0.989	0.956	0.99	0.898	-0.005	0.727			H	0.539191	0.409406
													SC	EtOH														SC	EtOH														SC	EtOH
		Eucalyptol	2	1	0.5	0.25	0.125	0.0625	0.03125	0.015625	Berberine	Eucalyptol	GC	ABX			Eucalyptol	2	1	0.5	0.25	0.125	0.0625	0.03125	0.015625	Berberine	Eucalyptol	GC	ABX			Eucalyptol	2	1	0.5	0.25	0.125	0.0625	0.03125	0.015625	Berberine	Eucalyptol	GC	ABX			Eucalyptol
Replicate 3	Berberine	T=0H	1	2	3	4	5	6	7	8	9	10	11	12		Berberine	T=24H	1	2	3	4	5	6	7	8	9	10	11	12		Berberine	T24H-T0H	1	2	3	4	5	6	7	8	9	10	11	12		Berberine		1	2
	0.125	A	0.277	0.272	0.282	0.248	0.214	0.2	0.155	0.157	0.162	0.083	0.064	0.693		0.125	A	0.306	0.307	0.222	0.452	0.396	0.672	0.646	0.597	0.101	0.14	0.67	0.104		0.125	A	0.029	0.035	-0.06	0.204	0.182	0.472	0.491	0.44	-0.061	0.057	0.606	-0.589			A	0.952653	0.942857
	0.0625	B	0.256	0.227	0.185	0.163	0.148	0.164	0.168	0.138	0.117	0.077	0.067	0.685		0.0625	B	0.261	0.274	0.262	0.416	0.437	0.712	0.744	0.691	0.086	0.378	0.698	0.139		0.0625	B	0.005	0.047	0.077	0.253	0.289	0.548	0.576	0.553	-0.031	0.301	0.631	-0.546			B	0.991837	0.923265
	0.03125	C	0.223	0.203	0.143	0.099	0.095	0.097	0.084	0.088	0.147	0.067	0.067	0.659		0.03125	C	0.485	0.475	0.502	0.496	0.413	0.621	0.778	0.678	0.389	0.51	0.742	0.139		0.03125	C	0.262	0.272	0.359	0.397	0.318	0.524	0.694	0.59	0.242	0.443	0.675	-0.52			C	0.572245	0.555918
	0.015625	D	0.277	0.202	0.119	0.096	0.083	0.065	0.074	0.063	0.081	0.078	0.067	0.663		0.015625	D	0.597	0.733	0.69	0.41	0.635	0.792	0.717	0.799	1.174	0.718	0.624	0.127		0.015625	D	0.32	0.531	0.571	0.314	0.552	0.727	0.643	0.736	1.093	0.64	0.557	-0.536			D	0.477551	0.133061
	0.0078125	E	0.304	0.271	0.121	0.081	0.07	0.082	0.069	0.062	0.063	0.06	0.103	0.07		0.0078125	E	0.683	0.549	0.792	0.887	0.835	0.971	0.886	0.71	1.232	0.668	0.097	0.713		0.0078125	E	0.379	0.278	0.671	0.806	0.765	0.889	0.817	0.648	1.169	0.608	-0.006	0.643		EtOH avg:	E	0.381224	0.546122
	0.00390625	F	0.296	0.255	0.107	0.077	0.068	0.068	0.068	0.062	0.072	0.058	0.1	0.069		0.00390625	F	0.558	0.688	0.673	0.914	0.969	0.87	0.85	0.989	0.938	0.72	0.097	0.646		0.00390625	F	0.262	0.433	0.566	0.837	0.901	0.802	0.782	0.927	0.866	0.662	-0.003	0.577		0.6125	F	0.572245	0.293061
	0.00195312	G	0.288	0.339	0.185	0.107	0.094	0.069	0.079	0.061	0.067	0.078	0.099	0.069		0.00195312	G	0.614	0.736	0.773	0.901	1.076	0.863	0.917	0.966	1.047	0.858	0.1	0.629		0.00195312	G	0.326	0.397	0.588	0.794	0.982	0.794	0.838	0.905	0.98	0.78	0.001	0.56			G	0.467755	0.351837
	0.000976562	H	0.435	0.337	0.175	0.121	0.08	0.066	0.07	0.07	0.069	0.07	0.103	0.074		0.000976562	H	0.722	0.856	0.856	0.911	0.997	0.932	1.095	1.038	0.926	0.708	0.1	0.744		0.000976562	H	0.287	0.519	0.681	0.79	0.917	0.866	1.025	0.968	0.857	0.638	-0.003	0.67			H	0.531429	0.152653
													SC	EtOH														SC	EtOH														SC	EtOH
[truncated: 24 more columns]

## Sheet: Berberine + Punicalagin
	T=0h															T=24h															T24h-T0h															Normalized with vehicle control
		Berberine	0.125	0.0625	0.03125	0.015625	0.0078125	0.00390625	0.00195312	0.000976562	Berberine	Punicalagin	GC	ABX			Berberine	0.125	0.0625	0.03125	0.015625	0.0078125	0.00390625	0.00195312	0.000976562	Berberine	Punicalagin	GC	ABX			Berberine	0.125	0.0625	0.03125	0.015625	0.0078125	0.00390625	0.00195312	0.000976562	Berberine	Punicalagin	GC	ABX			Berberine
Replicate 1	Punicalagin	T=0h	1	2	3	4	5	6	7	8	9	10	11	12		Punicalagin	T=24h	1	2	3	4	5	6	7	8	9	10	11	12		Punicalagin	T24h-T0h	1	2	3	4	5	6	7	8	9	10	11	12		Punicalagin		1	2
	0.063	A	0.185	0.158	0.14	0.126	0.127	0.126	0.133	0.119	0.106	0.093	0.064	1		0.063	A	0.182	0.156	0.132	0.111	0.132	0.28	0.283	0.519	0.112	0.092	0.734	0.098		0.063	A	-0.003	-0.002	-0.008	-0.015	0.005	0.154	0.15	0.4	0.006	-0.001	0.67	-0.902			A	1.00378	1.00252
	0.0315	B	0.141	0.136	0.099	0.101	0.09	0.085	0.087	0.085	0.078	0.081	0.068	0.975		0.0315	B	0.146	0.131	0.098	0.176	0.211	0.299	0.382	0.49	0.085	0.076	0.806	0.076		0.0315	B	0.005	-0.005	-0.001	0.075	0.121	0.214	0.295	0.405	0.007	-0.005	0.738	-0.899			B	0.993699	1.0063
	0.01575	C	0.133	0.097	0.078	0.079	0.077	0.072	0.072	0.073	0.071	0.071	0.066	0.935		0.01575	C	0.145	0.099	0.085	0.128	0.211	0.343	0.252	0.555	0.7	0.72	0.72	0.082		0.01575	C	0.012	0.002	0.007	0.049	0.134	0.271	0.18	0.482	0.629	0.649	0.654	-0.853			C	0.984877	0.99748
	0.007875	D	0.108	0.088	0.076	0.072	0.071	0.075	0.068	0.067	0.068	0.068	0.069	0.974		0.007875	D	0.107	0.088	0.099	0.107	0.399	0.424	0.401	1.051	1.026	1.081	0.855	0.074		0.007875	D	-0.001	0	0.023	0.035	0.328	0.349	0.333	0.984	0.958	1.013	0.786	-0.9			D	1.00126	1
	0.0039375	E	0.108	0.087	0.08	0.071	0.072	0.067	0.068	0.066	0.07	0.068	0.099	0.065		0.0039375	E	0.104	0.088	0.176	0.093	0.345	0.422	0.405	1.088	1.009	1.103	0.094	0.822		0.0039375	E	-0.004	0.001	0.096	0.022	0.273	0.355	0.337	1.022	0.939	1.035	-0.005	0.757		EtOH avg:	E	1.00504	0.99874
	0.00196875	F	0.098	0.083	0.077	0.07	0.07	0.067	0.064	0.065	0.067	0.068	0.098	0.067		0.00196875	F	0.1	0.183	0.154	0.137	0.439	0.478	0.663	1.077	0.908	1.031	0.093	0.967		0.00196875	F	0.002	0.1	0.077	0.067	0.369	0.411	0.599	1.012	0.841	0.963	-0.005	0.9		0.7935	F	0.99748	0.873976
	0.000984375	G	0.098	0.083	0.071	0.078	0.067	0.066	0.066	0.067	0.068	0.066	0.098	0.066		0.000984375	G	0.205	0.231	0.346	0.35	0.549	0.504	0.955	0.991	0.86	0.901	0.092	0.864		0.000984375	G	0.107	0.148	0.275	0.272	0.482	0.438	0.889	0.924	0.792	0.835	-0.006	0.798			G	0.865154	0.813485
	0.000492188	H	0.098	0.077	0.072	0.069	0.069	0.067	0.066	0.07	0.067	0.066	0.1	0.067		0.000492188	H	0.201	0.456	0.584	0.548	0.575	0.604	0.93	0.992	0.966	0.936	0.096	0.786		0.000492188	H	0.103	0.379	0.512	0.479	0.506	0.537	0.864	0.922	0.899	0.87	-0.004	0.719			H	0.870195	0.522369
													SC	EtOH														SC	EtOH														SC	EtOH
		Berberine	0.125	0.0625	0.03125	0.015625	0.0078125	0.00390625	0.00195312	0.000976562	Berberine	Punicalagin	GC	ABX			Berberine	0.125	0.0625	0.03125	0.015625	0.0078125	0.00390625	0.00195312	0.000976562	Berberine	Punicalagin	GC	ABX			Berberine	0.125	0.0625	0.03125	0.015625	0.0078125	0.00390625	0.00195312	0.000976562	Berberine	Punicalagin	GC	ABX			Berberine
Replicate 2	Punicalagin	T=0h	1	2	3	4	5	6	7	8	9	10	11	12		Punicalagin	T=24h	1	2	3	4	5	6	7	8	9	10	11	12		Punicalagin	T24h-T0h	1	2	3	4	5	6	7	8	9	10	11	12		Punicalagin		1	2
	0.063	A	0.173	0.146	0.133	0.121	0.12	0.129	0.134	0.146	0.102	0.101	0.067	1.01		0.063	A	0.194	0.153	0.129	0.114	0.132	0.307	0.331	0.636	0.113	0.094	0.737	0.093		0.063	A	0.021	0.007	-0.004	-0.007	0.012	0.178	0.197	0.49	0.011	-0.007	0.67	-0.917			A	0.975474	0.991825
	0.0315	B	0.137	0.126	0.101	0.095	0.094	0.085	0.093	0.088	0.078	0.077	0.067	0.977		0.0315	B	0.143	0.125	0.1	0.084	0.328	0.206	0.252	0.832	0.089	0.076	0.918	0.073		0.0315	B	0.006	-0.001	-0.001	-0.011	0.234	0.121	0.159	0.744	0.011	-0.001	0.851	-0.904			B	0.992993	1.00117
	0.01575	C	0.118	0.101	0.081	0.073	0.074	0.075	0.07	0.072	0.071	0.07	0.067	0.927		0.01575	C	0.126	0.097	0.094	0.188	0.412	0.347	0.277	0.888	0.943	0.565	0.854	0.087		0.01575	C	0.008	-0.004	0.013	0.115	0.338	0.272	0.716	0.816	0.872	0.495	0.787	-0.84			C	0.990657	1.00467
	0.007875	D	0.108	0.087	0.075	0.074	0.068	0.073	0.069	0.067	0.069	0.069	0.067	0.948		0.007875	D	0.112	0.09	0.12	0.227	0.482	0.486	0.37	1.168	1.13	1.138	0.855	0.087		0.007875	D	0.004	0.003	0.045	0.153	0.414	0.413	0.301	1.101	1.061	1.069	0.788	-0.861			D	0.995328	0.996496
	0.0039375	E	0.104	0.084	0.076	0.072	0.068	0.07	0.068	0.068	0.069	0.069	0.103	0.066		0.0039375	E	0.108	0.094	0.125	0.188	0.568	0.422	0.416	1.093	0.973	1.118	0.092	0.956		0.0039375	E	0.004	0.01	0.049	0.116	0.5	0.352	0.348	1.025	0.904	1.049	-0.011	0.89		EtOH avg:	E	0.995328	0.988321
	0.00196875	F	0.104	0.081	0.075	0.073	0.068	0.066	0.065	0.067	0.066	0.067	0.103	0.068		0.00196875	F	0.191	0.159	0.158	0.153	0.574	0.515	0.617	1.099	1.001	1.101	0.093	0.92		0.00196875	F	0.087	0.078	0.083	0.08	0.506	0.449	1.716	1.032	0.935	1.034	-0.01	0.852		0.85625	F	0.898394	0.908905
	0.000984375	G	0.094	0.089	0.074	0.068	0.072	0.068	0.065	0.07	0.065	0.066	0.099	0.065		0.000984375	G	0.263	0.292	0.323	0.426	0.513	0.56	0.941	1.135	1.026	1.023	0.096	0.902		0.000984375	G	0.169	0.203	0.249	0.358	0.441	0.492	0.876	1.065	0.961	0.957	-0.003	0.837			G	0.802628	0.76292
	0.000492188	H	0.105	0.081	0.075	0.069	0.066	0.069	0.067	0.067	0.065	0.066	0.099	0.065		0.000492188	H	0.279	0.471	0.331	0.993	0.657	0.556	1.042	1.075	1.027	1.028	0.092	0.911		0.000492188	H	0.174	0.39	0.256	0.924	0.591	0.487	0.975	1.008	0.962	0.962	-0.007	0.846			H	0.796788	0.544526
													SC	EtOH														SC	EtOH														SC	EtOH
		Berberine	0.125	0.0625	0.03125	0.015625	0.0078125	0.00390625	0.00195312	0.000976562	Berberine	Punicalagin	GC	ABX			Berberine	0.125	0.0625	0.03125	0.015625	0.0078125	0.00390625	0.00195312	0.000976562	Berberine	Punicalagin	GC	ABX			Berberine	0.125	0.0625	0.03125	0.015625	0.0078125	0.00390625	0.00195312	0.000976562	Berberine	Punicalagin	GC	ABX			Berberine
Replicate 3	Punicalagin	T=0h	1	2	3	4	5	6	7	8	9	10	11	12		Punicalagin	T=24h	1	2	3	4	5	6	7	8	9	10	11	12		Punicalagin	T24h-T0h	1	2	3	4	5	6	7	8	9	10	11	12		Punicalagin		1	2
	0.063	A	0.171	0.161	0.132	0.129	0.127	0.134	0.129	0.131	0.103	0.098	0.065	0.928		0.063	A	0.538	0.15	0.123	0.109	0.128	0.321	0.356	0.709	0.107	0.098	0.814	0.079		0.063	A	0.367	-0.011	-0.009	-0.02	0.001	0.187	0.227	0.578	0.004	0	0.749	-0.849			A	0.551893	1.01343
	0.0315	B	0.14	0.134	0.12	0.1	0.097	0.095	0.091	0.09	0.077	0.077	0.068	0.922		0.0315	B	0.164	0.136	0.113	0.098	0.183	0.285	0.368	0.762	0.093	0.078	0.92	0.091		0.0315	B	0.024	0.002	-0.007	-0.002	0.086	0.19	0.277	0.672	0.016	0.001	0.852	-0.831			B	0.970696	0.997558
	0.01575	C	0.122	0.112	0.084	0.08	0.081	0.078	0.072	0.074	0.071	0.071	0.064	0.936		0.01575	C	0.13	0.114	0.094	0.125	0.268	0.283	0.338	0.935	0.919	0.833	0.899	0.078		0.01575	C	0.008	0.002	0.01	0.045	0.187	0.205	0.266	0.861	0.848	0.762	0.835	-0.858			C	0.990232	0.997558
	0.007875	D	0.113	0.091	0.074	0.076	0.075	0.071	0.068	0.069	0.07	0.068	0.066	0.94		0.007875	D	0.115	0.097	0.157	0.163	0.266	0.386	0.417	1.136	1.079	1.112	0.841	0.09		0.007875	D	0.002	0.006	0.083	0.087	0.191	0.315	0.349	1.067	1.009	1.044	0.775	-0.85			D	0.997558	0.992674
	0.0039375	E	0.108	0.089	0.075	0.07	0.068	0.066	0.068	0.065	0.067	0.065	0.097	0.064		0.0039375	E	0.11	0.093	0.137	0.107	0.299	0.451	0.415	1.117	1.11	1.149	0.091	0.791		0.0039375	E	0.002	0.004	0.062	0.037	0.231	0.385	0.347	1.052	1.043	1.084	-0.006	0.727		EtOH avg:	E	0.997558	0.995116
	0.00196875	F	0.102	0.079	0.073	0.071	0.069	0.066	0.067	0.068	0.066	0.065	0.1	0.065		0.00196875	F	0.168	0.151	0.162	0.134	0.439	0.538	0.652	1.099	0.958	1.118	0.092	0.921		0.00196875	F	0.066	0.072	0.089	0.063	0.37	0.472	0.585	1.031	0.892	1.053	-0.008	0.856		0.819	F	0.919414	0.912088
	0.000984375	G	0.098	0.081	0.072	0.067	0.067	0.066	0.067	0.067	0.067	0.065	0.102	0.066		0.000984375	G	0.201	0.359	0.355	0.378	0.392	0.521	0.903	1.067	0.954	1.03	0.093	0.923		0.000984375	G	0.103	0.278	0.283	0.311	0.325	0.455	0.836	1	0.887	0.965	-0.009	0.857			G	0.874237	0.660562
	0.000492188	H	0.103	0.077	0.073	0.067	0.068	0.067	0.066	0.067	0.065	0.065	0.101	0.065		0.000492188	H	0.283	0.309	0.423	0.424	0.406	0.61	1.064	1.018	0.938	0.939	0.095	0.901		0.000492188	H	0.18	0.232	0.35	0.357	0.338	0.543	0.998	0.951	0.873	0.874	-0.006	0.836			H	0.78022	0.716728
													SC	EtOH														SC	EtOH														SC	EtOH
[truncated: 24 more columns]

## Sheet: Eucalyptol + Punicalagin
	T=0h															T=24h															T24h-T0h															Normalized with vehicle control
		Punicalagin	0.063	0.0315	0.01575	0.007875	0.0039375	0.00196875	0.000984375	0.000492188	P. amurense	A. officinarum	GC	ABX			Punicalagin	0.063	0.0315	0.01575	0.007875	0.0039375	0.00196875	0.000984375	0.000492188	P. amurense	A. officinarum	GC	ABX			Punicalagin	0.063	0.0315	0.01575	0.007875	0.0039375	0.00196875	0.000984375	0.000492188	P. amurense	A. officinarum	GC	ABX			Punicalagin
Replicate 1	Eucalyptol	T=0H	1	2	3	4	5	6	7	8	9	10	11	12		Eucalyptol	T=24H	1	2	3	4	5	6	7	8	9	10	11	12		Eucalyptol	T24H-T0H	1	2	3	4	5	6	7	8	9	10	11	12		Eucalyptol		1	2
	2	A	0.327	0.274	0.347	0.416	0.388	0.208	0.268	0.363	0.191	0.103	0.065	0.624		2	A	0.327	0.28	0.259	0.699	0.814	0.888	0.734	0.912	0.112	0.234	0.75	0.087		2	A	0	0.006	-0.088	0.283	0.426	0.68	0.466	0.549	-0.079	0.131	0.685	-0.537			A	1	0.991081
	1	B	0.288	0.243	0.238	0.182	0.252	0.182	0.164	0.158	0.13	0.073	0.066	0.579		1	B	0.298	0.304	0.274	0.463	0.754	1.137	1.222	1.265	0.096	1.042	0.592	0.1		1	B	0.01	0.061	0.036	0.281	0.502	0.955	1.058	1.107	-0.034	0.969	0.526	-0.479			B	0.985136	0.909327
	0.5	C	0.252	0.194	0.206	0.166	0.149	0.173	0.127	0.098	0.188	0.077	0.065	0.637		0.5	C	0.284	0.258	0.291	0.352	1.037	1.386	1.111	1.429	0.673	0.472	0.618	0.092		0.5	C	0.032	0.064	0.085	0.186	0.888	1.213	0.984	1.331	0.485	0.395	0.553	-0.545			C	0.952434	0.904868
	0.25	D	0.295	0.28	0.143	0.118	0.096	0.07	0.082	0.072	0.087	0.071	0.065	0.609		0.25	D	0.458	0.559	0.59	0.56	0.802	1.152	1.495	1.37	0.978	0.641	0.679	0.095		0.25	D	0.163	0.279	0.447	0.442	0.706	1.082	1.413	1.298	0.891	0.57	0.614	-0.514			D	0.757711	0.585284
	0.125	E	0.314	0.367	0.154	0.107	0.07	0.065	0.069	0.074	0.06	0.061	0.099	0.069		0.125	E	0.593	0.698	0.622	0.556	0.674	0.271	0.267	0.238	0.864	1.034	0.102	0.767		0.125	E	0.279	0.331	0.468	0.449	0.604	0.206	0.198	0.164	0.804	0.973	0.003	0.698		EtOH avg:	E	0.585284	0.50799
	0.0625	F	0.263	0.338	0.198	0.115	0.07	0.065	0.065	0.073	0.076	0.062	0.1	0.067		0.0625	F	0.914	0.624	0.601	0.801	1.168	0.998	1.256	1.244	0.93	0.903	0.101	0.747		0.0625	F	0.651	0.286	0.403	0.686	1.098	0.933	1.191	1.171	0.854	0.841	0.001	0.68		0.67275	F	0.03233	0.574879
	0.03125	G	0.257	0.392	0.225	0.118	0.093	0.078	0.076	0.065	0.078	0.074	0.101	0.067		0.03125	G	0.798	0.777	0.591	0.856	0.623	0.547	0.756	0.688	0.776	0.875	0.098	0.69		0.03125	G	0.541	0.385	0.366	0.738	0.53	0.469	0.68	0.623	0.698	0.801	-0.003	0.623			G	0.195838	0.427722
	0.015625	H	0.342	0.345	0.194	0.125	0.082	0.086	0.077	0.067	0.062	0.059	0.1	0.067		0.015625	H	0.908	0.8	0.533	0.772	0.371	0.42	0.811	0.4	1.039	0.8	0.101	0.757		0.015625	H	0.566	0.455	0.339	0.647	0.289	0.334	0.734	0.333	0.977	0.741	0.001	0.69			H	0.158677	0.323671
													SC	EtOH														SC	EtOH														SC	EtOH
		Punicalagin	0.063	0.0315	0.01575	0.007875	0.0039375	0.00196875	0.000984375	0.000492188	P. amurense	A. officinarum	GC	ABX			Punicalagin	0.063	0.0315	0.01575	0.007875	0.0039375	0.00196875	0.000984375	0.000492188	P. amurense	A. officinarum	GC	ABX			Punicalagin	0.063	0.0315	0.01575	0.007875	0.0039375	0.00196875	0.000984375	0.000492188	P. amurense	A. officinarum	GC	ABX			Punicalagin
Replicate 2	Eucalyptol	T=0H	1	2	3	4	5	6	7	8	9	10	11	12		Eucalyptol	T=24H	1	2	3	4	5	6	7	8	9	10	11	12		Eucalyptol	T24H-T0H	1	2	3	4	5	6	7	8	9	10	11	12		Eucalyptol		1	2
	2	A	0.28	0.22	0.345	0.42	0.236	0.159	0.15	0.201	0.396	0.1	0.066	0.631		2	A	0.286	0.295	0.392	0.431	0.766	0.87	1.08	1.223	0.12	0.277	0.743	0.102		2	A	0.006	0.075	0.047	0.011	0.53	0.711	0.93	1.022	-0.276	0.177	0.677	-0.529			A	0.99126	0.89075
	1	B	0.215	0.216	0.217	0.196	0.168	0.275	0.226	0.194	0.212	0.07	0.064	0.603		1	B	0.273	0.236	0.252	0.475	0.927	1.268	1.218	1.138	0.081	0.406	0.696	0.105		1	B	0.058	0.02	0.035	0.279	0.759	0.993	0.992	0.944	-0.131	0.336	0.632	-0.498			B	0.915513	0.970867
	0.5	C	0.229	0.162	0.146	0.107	0.134	0.155	0.179	0.153	0.107	0.069	0.065	0.617		0.5	C	0.289	0.231	0.158	0.446	1.081	1.104	1.487	1.146	1.004	0.534	0.658	0.111		0.5	C	0.06	0.069	0.012	0.339	0.947	0.949	1.308	0.993	0.897	0.465	0.593	-0.506			C	0.9126	0.89949
	0.25	D	0.25	0.193	0.106	0.093	0.069	0.087	0.069	0.086	0.102	0.058	0.067	0.609		0.25	D	0.447	0.587	0.596	0.566	1.251	1.113	1.136	1.267	0.986	0.706	0.698	0.104		0.25	D	0.197	0.394	0.49	0.473	1.182	1.026	1.067	1.181	0.884	0.648	0.631	-0.505			D	0.713037	0.426074
	0.125	E	0.344	0.163	0.109	0.08	0.082	0.081	0.08	0.082	0.078	0.073	0.097	0.066		0.125	E	0.579	0.668	0.661	0.53	1.138	0.441	0.871	0.934	1.043	0.865	0.102	0.727		0.125	E	0.235	0.505	0.552	0.45	1.056	0.36	0.791	0.852	0.965	0.792	0.005	0.661		EtOH avg:	E	0.657684	0.264385
	0.0625	F	0.229	0.277	0.142	0.093	0.088	0.088	0.077	0.086	0.074	0.077	0.099	0.066		0.0625	F	0.518	0.699	0.515	0.754	0.738	1.009	1.104	0.883	0.993	0.625	0.096	0.745		0.0625	F	0.289	0.422	0.373	0.661	0.65	0.921	1.027	0.797	0.919	0.548	-0.003	0.679		0.6865	F	0.579024	0.385288
	0.03125	G	0.264	0.368	0.215	0.121	0.085	0.085	0.08	0.07	0.065	0.075	0.104	0.067		0.03125	G	0.634	0.701	0.595	0.897	0.445	0.592	0.652	0.512	1.007	0.786	0.099	0.729		0.03125	G	0.37	0.333	0.38	0.776	0.36	0.507	0.572	0.442	0.942	0.711	-0.005	0.662			G	0.461034	0.514931
	0.015625	H	0.396	0.366	0.174	0.134	0.079	0.057	0.065	0.057	0.058	0.057	0.097	0.066		0.015625	H	0.699	0.741	0.562	0.751	0.299	0.47	0.476	0.61	1.032	0.948	0.095	0.81		0.015625	H	0.303	0.375	0.388	0.617	0.22	0.413	0.411	0.553	0.974	0.891	-0.002	0.744			H	0.558631	0.453751
													SC	EtOH														SC	EtOH														SC	EtOH
		Punicalagin	0.063	0.0315	0.01575	0.007875	0.0039375	0.00196875	0.000984375	0.000492188	P. amurense	A. officinarum	GC	ABX			Punicalagin	0.063	0.0315	0.01575	0.007875	0.0039375	0.00196875	0.000984375	0.000492188	P. amurense	A. officinarum	GC	ABX			Punicalagin	0.063	0.0315	0.01575	0.007875	0.0039375	0.00196875	0.000984375	0.000492188	P. amurense	A. officinarum	GC	ABX			Punicalagin
Replicate 3	Eucalyptol	T=0H	1	2	3	4	5	6	7	8	9	10	11	12		Eucalyptol	T=24H	1	2	3	4	5	6	7	8	9	10	11	12		Eucalyptol	T24H-T0H	1	2	3	4	5	6	7	8	9	10	11	12		Eucalyptol		1	2
	2	A	0.271	0.275	0.283	0.24	0.211	0.197	0.15	0.155	0.164	0.086	0.066	0.681		2	A	0.309	0.316	0.327	0.412	0.857	0.936	0.947	0.897	0.103	0.144	0.661	0.105		2	A	0.038	0.041	0.044	0.172	0.646	0.739	0.797	0.742	-0.061	0.058	0.595	-0.576			A	0.938236	0.93336
	1	B	0.262	0.229	0.19	0.167	0.152	0.163	0.173	0.144	0.121	0.074	0.068	0.672		1	B	0.288	0.292	0.27	0.425	0.848	0.946	1.084	1.053	0.088	0.696	0.706	0.136		1	B	0.026	0.063	0.08	0.258	0.696	0.783	0.911	0.909	-0.033	0.622	0.638	-0.536			B	0.957741	0.897603
	0.5	C	0.223	0.205	0.14	0.098	0.097	0.098	0.082	0.088	0.146	0.064	0.066	0.646		0.5	C	0.288	0.25	0.183	0.474	1.191	1.326	1.393	1.265	1.019	0.515	0.756	0.14		0.5	C	0.065	0.045	0.043	0.376	1.094	1.228	1.311	1.177	0.873	0.451	0.69	-0.506			C	0.894352	0.926859
	0.25	D	0.265	0.201	0.121	0.092	0.085	0.062	0.075	0.061	0.081	0.076	0.066	0.678		0.25	D	0.459	0.634	0.509	0.417	1.333	1.395	1.266	1.124	1.159	0.739	0.605	0.125		0.25	D	0.194	0.433	0.388	0.325	1.248	1.333	1.191	1.063	1.078	0.663	0.539	-0.553			D	0.684681	0.296221
	0.125	E	0.3	0.277	0.123	0.079	0.069	0.082	0.072	0.064	0.063	0.061	0.1	0.07		0.125	E	0.591	0.534	0.606	0.38	1.049	0.881	1.046	0.685	1.263	0.672	0.099	0.733		0.125	E	0.291	0.257	0.483	0.301	0.98	0.799	0.974	0.621	1.2	0.611	-0.001	0.663		EtOH avg:	E	0.527022	0.582284
	0.0625	F	0.295	0.256	0.103	0.076	0.069	0.068	0.069	0.061	0.07	0.057	0.1	0.066		0.0625	F	0.569	0.684	0.466	0.728	1.187	0.838	0.685	0.374	0.924	0.722	0.097	0.635		0.0625	F	0.274	0.428	0.363	0.652	1.118	0.77	0.616	0.313	0.854	0.665	-0.003	0.569		0.61525	F	0.554653	0.304348
	0.03125	G	0.284	0.324	0.182	0.106	0.091	0.068	0.077	0.065	0.066	0.078	0.103	0.069		0.03125	G	0.628	0.741	0.493	1.023	0.489	0.537	0.488	0.425	1.017	0.849	0.1	0.618		0.03125	G	0.344	0.417	0.311	0.917	0.398	0.469	0.411	0.36	0.951	0.771	-0.003	0.549			G	0.440878	0.322227
	0.015625	H	0.418	0.355	0.169	0.122	0.08	0.065	0.07	0.072	0.072	0.068	0.104	0.074		0.015625	H	0.712	0.854	0.874	0.793	0.345	0.366	0.349	0.204	0.922	0.693	0.098	0.754		0.015625	H	0.294	0.499	0.705	0.671	0.265	0.301	0.279	0.132	0.85	0.625	-0.006	0.68			H	0.522145	0.188948
													SC	EtOH														SC	EtOH														SC	EtOH
[truncated: 24 more columns]

## Sheet: Berberine + F5
	T=0h															T=24h															T24h-T0h															Normalized with vehicle control
		Berberine	0.063	0.0315	0.01575	0.007875	0.0039375	0.00196875	0.000984375	0.000492188	Berberine	F5	GC	ABX			Berberine	0.125	0.0625	0.03125	0.015625	0.0078125	0.00390625	0.00195312	0.000976562	Berberine	F5	GC	ABX			Berberine	0.125	0.0625	0.03125	0.015625	0.0078125	0.00390625	0.00195312	0.000976562	Berberine	F5	GC	ABX			Berberine
Replicate 1	F5	T=0h	1	2	3	4	5	6	7	8	9	10	11	12		F5	T=24h	1	2	3	4	5	6	7	8	9	10	11	12		F5	T24h-T0h	1	2	3	4	5	6	7	8	9	10	11	12		F5		1	2
	0.25	A	0.182	0.161	0.136	0.123	0.129	0.126	0.128	0.123	0.104	0.095	0.067	0.96		0.25	A	0.182	0.152	0.135	0.116	0.253	0.283	0.491	0.506	0.113	0.093	0.756	0.101		0.25	A	0	-0.009	-0.001	-0.007	0.124	0.157	0.363	0.383	0.009	-0.002	0.689	-0.859			A	1	1.01134
	0.125	B	0.14	0.131	0.1	0.099	0.09	0.084	0.089	0.083	0.08	0.082	0.069	0.979		0.125	B	0.139	0.131	0.094	0.176	0.206	0.298	0.489	0.481	0.285	0.278	0.777	0.076		0.125	B	-0.001	0	-0.006	0.077	0.116	0.214	0.4	0.398	0.205	0.196	0.708	-0.903			B	1.00126	1
	0.0625	C	0.131	0.101	0.078	0.075	0.076	0.072	0.074	0.073	0.071	0.071	0.067	0.938		0.0625	C	0.144	0.097	0.083	0.127	0.213	0.337	0.519	0.546	0.669	0.697	0.751	0.081		0.0625	C	0.013	-0.004	0.005	0.052	0.137	0.265	0.445	0.473	0.598	0.626	0.684	-0.857			C	0.983627	1.00504
	0.03125	D	0.107	0.085	0.077	0.073	0.07	0.074	0.068	0.069	0.07	0.069	0.068	0.974		0.03125	D	0.106	0.084	0.099	0.111	0.294	0.33	0.619	1.068	1.033	1.101	0.853	0.073		0.03125	D	-0.001	-0.001	0.022	0.038	0.224	0.256	0.551	0.999	0.963	1.032	0.785	-0.901			D	1.00126	1.00126
	0.015625	E	0.106	0.087	0.081	0.072	0.069	0.07	0.067	0.068	0.07	0.066	0.1	0.065		0.015625	E	0.104	0.086	0.179	0.096	0.243	0.323	0.697	1.135	0.981	1.105	0.095	0.838		0.015625	E	-0.002	-0.001	0.098	0.024	0.174	0.253	0.63	1.067	0.911	1.039	-0.005	0.773		EtOH avg:	E	1.00252	1.00126
	0.0078125	F	0.098	0.081	0.08	0.07	0.069	0.069	0.065	0.067	0.068	0.066	0.103	0.067		0.0078125	F	0.099	0.188	0.153	0.145	0.338	0.36	0.715	1.074	0.947	1.068	0.094	0.965		0.0078125	F	0.001	0.107	0.073	0.075	0.269	0.291	0.65	1.007	0.879	1.002	-0.009	0.898		0.794	F	0.998741	0.865239
	0.00390625	G	0.099	0.082	0.071	0.076	0.071	0.067	0.068	0.064	0.067	0.067	0.103	0.064		0.00390625	G	0.304	0.299	0.351	0.348	0.546	0.493	0.881	0.972	0.831	0.929	0.092	0.838		0.00390625	G	0.205	0.217	0.28	0.272	0.475	0.426	0.813	0.908	0.764	0.862	-0.011	0.774			G	0.741814	0.7267
	0.00195312	H	0.099	0.077	0.073	0.07	0.067	0.068	0.067	0.07	0.067	0.067	0.099	0.064		0.00195312	H	0.402	0.496	0.484	0.549	0.574	0.596	0.963	0.991	0.946	0.963	0.095	0.795		0.00195312	H	0.303	0.419	0.411	0.479	0.507	0.528	0.896	0.921	0.879	0.896	-0.004	0.731			H	0.618388	0.472292
													SC	EtOH														SC	EtOH														SC	EtOH
		Berberine	0.125	0.0625	0.03125	0.015625	0.0078125	0.00390625	0.00195312	0.000976562	Berberine	F5	GC	ABX			Berberine	0.125	0.0625	0.03125	0.015625	0.0078125	0.00390625	0.00195312	0.000976562	Berberine	F5	GC	ABX			Berberine	0.125	0.0625	0.03125	0.015625	0.0078125	0.00390625	0.00195312	0.000976562	Berberine	F5	GC	ABX			Berberine
Replicate 2	F5	T=0h	1	2	3	4	5	6	7	8	9	10	11	12		F5	T=24h	1	2	3	4	5	6	7	8	9	10	11	12		F5	T24h-T0h	1	2	3	4	5	6	7	8	9	10	11	12		F5		1	2
	0.25	A	0.164	0.146	0.135	0.122	0.125	0.126	0.133	0.15	0.1	0.101	0.068	1.032		0.25	A	0.2	0.152	0.126	0.114	0.235	0.29	0.73	0.636	0.118	0.098	0.755	0.094		0.25	A	0.036	0.006	-0.009	-0.008	0.11	0.164	0.597	0.486	0.018	-0.003	0.687	-0.938			A	0.958054	0.993009
	0.125	B	0.138	0.127	0.104	0.095	0.096	0.088	0.094	0.088	0.076	0.077	0.065	0.953		0.125	B	0.143	0.126	0.099	0.084	0.325	0.215	0.741	0.839	0.289	0.277	0.896	0.074		0.125	B	0.005	-0.001	-0.005	-0.011	0.229	0.127	0.647	0.751	0.213	0.2	0.831	-0.879			B	0.994174	1.00117
	0.0625	C	0.117	0.096	0.084	0.074	0.073	0.073	0.073	0.075	0.072	0.071	0.068	0.918		0.0625	C	0.126	0.097	0.095	0.187	0.311	0.347	0.763	0.919	0.909	0.574	0.835	0.084		0.0625	C	0.009	0.001	0.011	0.113	0.238	0.274	0.716	0.844	0.837	0.503	0.767	-0.834			C	0.989514	0.998835
	0.03125	D	0.113	0.086	0.077	0.074	0.071	0.07	0.07	0.069	0.07	0.069	0.067	0.994		0.03125	D	0.11	0.089	0.121	0.222	0.383	0.479	0.83	1.156	1.103	1.084	0.82	0.087		0.03125	D	-0.003	0.003	0.044	0.148	0.312	0.409	0.76	1.087	1.033	1.015	0.753	-0.907			D	1.0035	0.996505
	0.015625	E	0.107	0.085	0.073	0.073	0.069	0.068	0.07	0.067	0.066	0.068	0.103	0.067		0.015625	E	0.109	0.092	0.119	0.191	0.367	0.326	0.855	1.105	0.951	1.128	0.093	0.952		0.015625	E	0.002	0.007	0.046	0.118	0.298	0.258	0.785	1.038	0.885	1.06	-0.01	0.885		EtOH avg:	E	0.99767	0.991844
	0.0078125	F	0.105	0.08	0.073	0.071	0.071	0.068	0.066	0.066	0.069	0.068	0.099	0.069		0.0078125	F	0.188	0.155	0.159	0.191	0.371	0.309	0.963	1.09	1.039	1.071	0.091	0.89		0.0078125	F	0.083	0.075	0.086	0.12	0.3	0.241	1.716	1.024	0.97	1.003	-0.008	0.821		0.85825	F	0.903292	0.912613
	0.00390625	G	0.095	0.089	0.074	0.069	0.073	0.067	0.065	0.069	0.066	0.068	0.1	0.068		0.00390625	G	0.358	0.309	0.323	0.527	0.516	0.446	1.102	1.119	1.011	1.012	0.094	0.95		0.00390625	G	0.263	0.22	0.249	0.458	0.443	0.379	1.037	1.05	0.945	0.944	-0.006	0.882			G	0.693562	0.743664
	0.00195312	H	0.1	0.081	0.074	0.068	0.066	0.069	0.067	0.068	0.065	0.067	0.101	0.067		0.00195312	H	0.379	0.465	0.43	1.004	0.661	0.461	1.059	1.109	0.975	1.004	0.096	0.912		0.00195312	H	0.279	0.384	0.356	0.936	0.595	0.392	0.992	1.041	0.91	0.937	-0.005	0.845			H	0.67492	0.552578
													SC	EtOH														SC	EtOH														SC	EtOH
		Berberine	0.125	0.0625	0.03125	0.015625	0.0078125	0.00390625	0.00195312	0.000976562	Berberine	F5	GC	ABX			Berberine	0.125	0.0625	0.03125	0.015625	0.0078125	0.00390625	0.00195312	0.000976562	Berberine	F5	GC	ABX			Berberine	0.125	0.0625	0.03125	0.015625	0.0078125	0.00390625	0.00195312	0.000976562	Berberine	F5	GC	ABX			Berberine
Replicate 3	F5	T=0h	1	2	3	4	5	6	7	8	9	10	11	12		F5	T=24h	1	2	3	4	5	6	7	8	9	10	11	12		F5	T24h-T0h	1	2	3	4	5	6	7	8	9	10	11	12		F5		1	2
	0.25	A	0.169	0.167	0.134	0.129	0.125	0.135	0.129	0.128	0.099	0.099	0.065	0.936		0.25	A	0.548	0.149	0.126	0.112	0.213	0.319	0.649	0.694	0.109	0.099	0.844	0.082		0.25	A	0.379	-0.018	-0.008	-0.017	0.088	0.184	0.52	0.566	0.01	0	0.779	-0.854			A	0.542685	1.02172
	0.125	B	0.143	0.128	0.117	0.099	0.098	0.097	0.089	0.09	0.079	0.078	0.065	0.926		0.125	B	0.165	0.133	0.114	0.102	0.287	0.288	0.708	0.77	0.294	0.276	0.919	0.09		0.125	B	0.022	0.005	-0.003	0.003	0.189	0.191	0.619	0.68	0.215	0.198	0.854	-0.836			B	0.973454	0.993967
	0.0625	C	0.126	0.111	0.086	0.08	0.077	0.079	0.075	0.072	0.071	0.07	0.064	0.951		0.0625	C	0.131	0.115	0.091	0.125	0.268	0.286	0.735	0.962	0.886	0.843	0.892	0.08		0.0625	C	0.005	0.004	0.005	0.045	0.191	0.207	0.66	0.89	0.815	0.773	0.828	-0.871			C	0.993967	0.995173
	0.03125	D	0.111	0.091	0.074	0.072	0.074	0.073	0.067	0.069	0.068	0.067	0.066	0.937		0.03125	D	0.114	0.093	0.16	0.163	0.266	0.384	0.745	1.154	1.046	1.109	0.853	0.088		0.03125	D	0.003	0.002	0.086	0.091	0.192	0.311	0.678	1.085	0.978	1.042	0.787	-0.849			D	0.99638	0.997587
	0.015625	E	0.104	0.088	0.073	0.072	0.071	0.069	0.068	0.066	0.067	0.067	0.103	0.064		0.015625	E	0.112	0.092	0.135	0.109	0.289	0.353	0.852	1.147	1.119	1.13	0.093	0.833		0.015625	E	0.008	0.004	0.062	0.037	0.218	0.284	0.784	1.081	1.052	1.063	-0.01	0.769		EtOH avg:	E	0.990347	0.995173
	0.0078125	F	0.101	0.077	0.073	0.072	0.069	0.067	0.067	0.067	0.065	0.066	0.101	0.064		0.0078125	F	0.169	0.146	0.163	0.137	0.343	0.344	0.844	1.127	0.954	1.127	0.093	0.928		0.0078125	F	0.068	0.069	0.09	0.065	0.274	0.277	0.777	1.06	0.889	1.061	-0.008	0.864		0.82875	F	0.917949	0.916742
	0.00390625	G	0.099	0.082	0.072	0.07	0.065	0.067	0.065	0.067	0.068	0.065	0.101	0.065		0.00390625	G	0.338	0.452	0.352	0.382	0.423	0.532	0.923	1.06	0.974	1.031	0.094	0.902		0.00390625	G	0.239	0.37	0.28	0.312	0.358	0.465	0.858	0.993	0.906	0.966	-0.007	0.837			G	0.711614	0.553544
	0.00195312	H	0.105	0.08	0.072	0.068	0.068	0.068	0.066	0.068	0.064	0.064	0.1	0.065		0.00195312	H	0.482	0.602	0.456	0.433	0.413	0.639	1.051	1.009	0.966	0.938	0.096	0.91		0.00195312	H	0.377	0.522	0.384	0.365	0.345	0.571	0.985	0.941	0.902	0.874	-0.004	0.845			H	0.545098	0.370136
													SC	EtOH														SC	EtOH														SC	EtOH
[truncated: 24 more columns]

## Sheet: Punicalagin + F5
	T=0h															T=24h															T24h-T0h																Normalized with Vehicle control
		Punicalagin	0.063	0.0315	0.01575	0.007875	0.0039375	0.00196875	0.000984375	0.000492188	F5	Punicalagin	GC	ABX			Punicalagin	0.063	0.0315	0.01575	0.007875	0.0039375	0.00196875	0.000984375	0.000492188	F5	Punicalagin	GC	ABX			Punicalagin	0.063	0.0315	0.01575	0.007875	0.0039375	0.00196875	0.000984375	0.000492188	F5	Punicalagin	GC	ABX			Punicalagin
Replicate 1	F5	T=0H	1	2	3	4	5	6	7	8	9	10	11	12		F5	T=24H	1	2	3	4	5	6	7	8	9	10	11	12		F5	T24H-T0H	1	2	3	4	5	6	7	8	9	10	11	12		F5		1	2
	0.25	A	0.395	0.297	0.304	0.334	0.318	0.313	0.305	0.329	0.16	0.405	0.069	0.676		0.25	A	0.43	0.372	0.312	0.692	0.842	0.844	0.868	0.876	0.157	0.503	0.943	0.312		0.25	A	0.035	0.075	0.008	0.358	0.524	0.531	0.563	0.547	-0.003	0.098	0.874	-0.364			A	0.956264	0.906279
	0.125	B	0.247	0.231	0.203	0.184	0.205	0.194	0.193	0.231	0.14	0.34	0.071	0.634		0.125	B	0.316	0.301	0.295	0.448	0.685	0.783	0.79	0.672	0.267	0.389	0.924	0.243		0.125	B	0.069	0.07	0.092	0.264	0.48	0.589	0.597	0.441	0.127	0.049	0.853	-0.391			B	0.913777	0.912527
	0.0625	C	0.206	0.183	0.13	0.128	0.143	0.162	0.179	0.146	0.088	0.16	0.07	0.544		0.0625	C	0.309	0.281	0.183	0.34	0.651	0.647	0.678	0.673	0.451	0.358	0.945	0.311		0.0625	C	0.103	0.098	0.053	0.212	0.508	0.485	0.499	0.527	0.363	0.198	0.875	-0.233			C	0.87129	0.877538
	0.03125	D	0.183	0.131	0.097	0.093	0.107	0.123	0.078	0.072	0.077	0.112	0.068	0.611		0.03125	D	0.241	0.215	0.177	0.442	0.546	0.579	0.571	0.633	1.226	0.667	0.956	0.318		0.03125	D	0.058	0.084	0.08	0.349	0.439	0.456	0.493	0.561	1.149	0.555	0.888	-0.293			D	0.927523	0.895033
	0.015625	E	0.151	0.105	0.088	0.083	0.084	0.088	0.083	0.083	0.07	0.082	0.105	0.106		0.015625	E	0.174	0.189	0.174	0.36	0.606	0.608	0.527	0.591	1.235	0.439	1.085	0.894		0.015625	E	0.023	0.084	0.086	0.277	0.522	0.52	0.444	0.508	1.165	0.357	0.98	0.788		EtOH avg	E	0.971259	0.895033
	0.0078125	F	0.113	0.092	0.078	0.076	0.079	0.078	0.077	0.077	0.068	0.074	0.103	0.106		0.0078125	F	0.33	0.373	0.376	0.478	0.816	0.663	0.691	0.437	1.09	0.474	1.074	0.837		0.0078125	F	0.217	0.281	0.298	0.402	0.737	0.585	0.614	0.36	1.022	0.4	0.971	0.731		0.80025	F	0.728835	0.64886
	0.00390625	G	0.099	0.134	0.089	0.083	0.077	0.077	0.073	0.074	0.069	0.074	0.108	0.108		0.00390625	G	0.305	0.436	0.571	0.531	0.899	0.403	0.792	0.792	0.866	0.559	1.09	0.901		0.00390625	G	0.206	0.302	0.482	0.448	0.822	0.326	0.719	0.718	0.797	0.485	0.982	0.793			G	0.74258	0.622618
	0.00195312	H	0.114	0.174	0.089	0.084	0.076	0.073	0.072	0.073	0.069	0.071	0.105	0.107		0.00195312	H	0.519	0.467	0.419	0.662	0.839	0.556	0.777	0.892	0.872	0.545	1.132	0.996		0.00195312	H	0.405	0.293	0.33	0.578	0.763	0.483	0.705	0.819	0.803	0.474	1.027	0.889			H	0.493908	0.633864
													SC	EtOH														SC	EtOH														SC	EtOH
		Punicalagin	0.063	0.0315	0.01575	0.007875	0.0039375	0.00196875	0.000984375	0.000492188	F5	Punicalagin	GC	ABX			Punicalagin	0.063	0.0315	0.01575	0.007875	0.0039375	0.00196875	0.000984375	0.000492188	F5	Punicalagin	GC	ABX			Punicalagin	0.063	0.0315	0.01575	0.007875	0.0039375	0.00196875	0.000984375	0.000492188	F5	Punicalagin	GC	ABX			Punicalagin
Replicate 2	F5	T=0H	1	2	3	4	5	6	7	8	9	10	11	12		F5	T=24H	1	2	3	4	5	6	7	8	9	10	11	12		F5	T24H-T0H	1	2	3	4	5	6	7	8	9	10	11	12		F5		1	2
	0.25	A	0.327	0.269	0.284	0.306	0.328	0.347	0.366	0.368	0.285	0.47	0.068	0.397		0.25	A	0.365	0.245	0.318	0.692	0.815	0.847	0.875	0.855	0.253	0.534	0.911	0.181		0.25	A	0.038	-0.024	0.034	0.386	0.487	0.5	0.509	0.487	-0.032	0.064	0.843	-0.216			A	0.958549	1.02618
	0.125	B	0.238	0.222	0.219	0.194	0.21	0.22	0.218	0.201	0.115	0.294	0.066	0.384		0.125	B	0.298	0.295	0.303	0.474	0.713	0.75	0.748	0.783	0.233	0.361	0.992	0.097		0.125	B	0.06	0.073	0.084	0.28	0.503	0.53	0.53	0.582	0.118	0.067	0.926	-0.287			B	0.934551	0.920371
	0.0625	C	0.201	0.176	0.118	0.115	0.151	0.143	0.128	0.118	0.087	0.132	0.067	0.325		0.0625	C	0.295	0.274	0.247	0.313	0.681	0.612	0.601	0.596	0.485	0.49	0.976	0.146		0.0625	C	0.094	0.098	0.129	0.198	0.53	0.469	0.473	0.478	0.398	0.358	0.909	-0.179			C	0.897464	0.893101
	0.03125	D	0.187	0.124	0.098	0.092	0.098	0.094	0.089	0.088	0.071	0.097	0.066	0.312		0.03125	D	0.232	0.215	0.237	0.438	0.617	0.688	0.667	0.588	0.572	0.584	0.959	0.219		0.03125	D	0.045	0.091	0.139	0.346	0.519	0.594	0.578	0.5	0.501	0.487	0.893	-0.093			D	0.950914	0.900736
	0.015625	E	0.172	0.093	0.085	0.079	0.08	0.076	0.075	0.077	0.07	0.076	0.102	0.069		0.015625	E	0.188	0.179	0.168	0.4	0.875	0.642	0.635	0.982	0.664	0.678	1.074	1.018		0.015625	E	0.016	0.086	0.083	0.321	0.795	0.566	0.56	0.905	0.594	0.602	0.972	0.949		EtOH avg	E	0.982547	0.90619
	0.0078125	F	0.174	0.085	0.077	0.074	0.075	0.072	0.075	0.075	0.068	0.072	0.106	0.067		0.0078125	F	0.316	0.437	0.377	0.342	0.881	0.915	0.585	0.811	0.782	0.741	1.125	1.05		0.0078125	F	0.142	0.352	0.3	0.268	0.806	0.843	0.51	0.736	0.714	0.669	1.019	0.983		0.91675	F	0.845105	0.616035
	0.00390625	G	0.103	0.078	0.075	0.072	0.071	0.074	0.074	0.072	0.064	0.07	0.104	0.068		0.00390625	G	0.507	0.429	0.508	0.534	0.831	0.828	0.506	0.747	0.762	0.778	1.094	1.05		0.00390625	G	0.404	0.351	0.433	0.462	0.76	0.754	0.432	0.675	0.698	0.708	0.99	0.982			G	0.559313	0.617126
	0.00195312	H	0.09	0.079	0.073	0.078	0.071	0.077	0.072	0.07	0.064	0.068	0.104	0.069		0.00195312	H	0.594	0.688	0.577	0.622	0.961	0.988	0.755	0.818	0.806	0.889	1.103	0.822		0.00195312	H	0.504	0.609	0.504	0.544	0.89	0.911	0.683	0.748	0.742	0.821	0.999	0.753			H	0.450232	0.335697
													SC	EtOH														SC	EtOH														SC	EtOH
		Punicalagin	0.063	0.0315	0.01575	0.007875	0.0039375	0.00196875	0.000984375	0.000492188	F5	Punicalagin	GC	ABX			Punicalagin	0.063	0.0315	0.01575	0.007875	0.0039375	0.00196875	0.000984375	0.000492188	F5	Punicalagin	GC	ABX			Punicalagin	0.063	0.0315	0.01575	0.007875	0.0039375	0.00196875	0.000984375	0.000492188	F5	Punicalagin	GC	ABX			Punicalagin
Replicate 3	F5	T=0H	1	2	3	4	5	6	7	8	9	10	11	12		F5	T=24H	1	2	3	4	5	6	7	8	9	10	11	12		F5	T24H-T0H	1	2	3	4	5	6	7	8	9	10	11	12		F5		1	2
	0.25	A	0.31	0.273	0.317	0.339	0.327	0.341	0.322	0.388	0.133	0.499	0.071	0.39		0.25	A	0.38	0.276	0.331	0.663	0.662	0.713	0.733	0.88	0.402	0.547	1.049	0.202		0.25	A	0.07	0.003	0.014	0.324	0.335	0.372	0.411	0.492	0.269	0.048	0.978	-0.188			A	0.925631	0.996813
	0.125	B	0.283	0.179	0.179	0.194	0.209	0.22	0.209	0.193	0.107	0.235	0.067	0.392		0.125	B	0.351	0.254	0.241	0.369	0.517	0.676	0.683	0.678	0.365	0.349	0.881	0.26		0.125	B	0.068	0.075	0.062	0.175	0.308	0.456	0.474	0.485	0.258	0.114	0.814	-0.132			B	0.927756	0.920319
	0.0625	C	0.273	0.149	0.123	0.131	0.152	0.147	0.129	0.121	0.08	0.152	0.067	0.38		0.0625	C	0.346	0.253	0.191	0.223	0.387	0.603	0.637	0.99	0.547	0.477	0.945	0.252		0.0625	C	0.073	0.104	0.068	0.092	0.235	0.456	0.508	0.869	0.467	0.325	0.878	-0.128			C	0.922444	0.889509
	0.03125	D	0.199	0.132	0.145	0.093	0.096	0.09	0.087	0.086	0.072	0.104	0.067	0.305		0.03125	D	0.242	0.183	0.204	0.169	0.394	0.546	0.675	0.73	0.683	0.579	0.983	0.13		0.03125	D	0.043	0.051	0.059	0.076	0.298	0.456	0.588	0.644	0.611	0.475	0.916	-0.175			D	0.954316	0.945817
	0.015625	E	0.178	0.094	0.081	0.081	0.082	0.077	0.075	0.076	0.078	0.08	0.102	0.068		0.015625	E	0.22	0.175	0.165	0.176	0.259	0.504	0.671	0.562	1.234	0.639	1.109	0.951		0.015625	E	0.042	0.081	0.084	0.095	0.177	0.427	0.596	0.486	1.156	0.559	1.007	0.883		EtOH avg	E	0.955378	0.913944
	0.0078125	F	0.165	0.087	0.077	0.077	0.075	0.071	0.076	0.075	0.071	0.076	0.105	0.067		0.0078125	F	0.314	0.325	0.284	0.362	0.672	0.633	0.757	0.745	1.208	0.697	1.08	1.009		0.0078125	F	0.149	0.238	0.207	0.285	0.597	0.562	0.681	0.67	1.137	0.621	0.975	0.942		0.94125	F	0.8417	0.747145
	0.00390625	G	0.101	0.077	0.075	0.072	0.071	0.075	0.073	0.075	0.066	0.072	0.11	0.069		0.00390625	G	0.475	0.426	0.484	0.662	0.768	0.902	0.86	0.634	1.103	0.82	0.958	1.057		0.00390625	G	0.374	0.349	0.409	0.59	0.697	0.827	0.787	0.559	1.037	0.748	0.848	0.988			G	0.602656	0.629216
	0.00195312	H	0.092	0.077	0.074	0.075	0.071	0.08	0.073	0.073	0.068	0.067	0.106	0.066		0.00195312	H	0.538	0.589	0.589	0.639	0.859	0.953	0.947	0.878	1.118	0.902	1.112	1.018		0.00195312	H	0.446	0.512	0.515	0.564	0.788	0.873	0.874	0.805	1.05	0.835	1.006	0.952			H	0.526162	0.456042
													SC	EtOH														SC	EtOH														SC	EtOH
[truncated: 24 more columns]
